# Supplementary material for: Impact of acute temperature and air pollution exposures on adult lung function: A panel study of asthmatics
Source: PLoS One. 2022 Jun 28;17(6):e0270412. doi: 10.1371/journal.pone.0270412 (PMC9239441; doi:10.1371/journal.pone.0270412)
Supplement: S1 Data — (XLSX) [file pone.0270412.s001.xlsx]

## Sheet: Data
Participant ID	Raw_FEV1	Raw_FEV1_ml	TimeMerge	MornOrEven	TimePeriod	failed_validation	used_meds	used_rescue	TWA_PM25	PM_Exp0_6	PM_Exp0_12	PM_Exp0_24	PM_Exp0_48	DBGT_Final	DBGT_Exp0_6	DBGT_Exp0_12	DBGT_Exp0_24	DBGT_Exp0_48
100	325	3250	07:00:00	Morning	Summer 2017	0	0	0	0.362409	4.53815	4.89386	3.91367	3.96671	52	51.1429	55.75	60.125	58.7241
100	325	3250	18:00:00	Evening	Summer 2017	0	0	0	0.831554	2.22923	2.90378	3.97539	3.7322	72	74.8571	66.0833	61.625	61.125
100	330	3300	07:00:00	Morning	Summer 2017	0	0	0	1.0911	1.92408	2.37712	2.65043	3.28205	50	51.1429	56.5	62.1667	61.1458
100	337	3370	17:00:00	Evening	Summer 2017	0	0	0	0.16293	2.49495	3.61638	3.0011	3.48165	84	81.5714	68.8333	64.7083	63.1042
100	332	3320	07:00:00	Morning	Summer 2017	0	0	0	1.00592	6.21289	5.19254	4.37793	3.51418	51	50.8571	56.5833	65.2917	63.7292
100	344	3440	19:00:00	Evening	Summer 2017	0	1	0	1.56704	1.47695	2.73638	3.96446	3.46734	68	78.8571	68.6667	65.2083	64.9583
100	340	3400	06:00:00	Morning	Summer 2017	0	0	0	1.90719	3.205	3.03119	3.16399	3.64438	NA	NA	NA	NA	NA
100	326	3260	17:00:00	Evening	Summer 2017	0	0	0	0.249075	1.89343	2.61315	2.83973	3.37568	63	61.2857	59.6667	65.5417	65.4167
100	322	3220	10:00:00	Morning	Summer 2017	0	0	0	0.749648	4.3808	3.22637	2.57449	2.74135	57	50	52.9167	56.2917	60.1458
100	318	3180	20:00:00	Evening	Summer 2017	0	0	0	0.563683	0.834164	1.17109	2.02155	2.36559	53	56.1429	53.9167	55.75	59.5625
100	324	3240	09:00:00	Morning	Summer 2017	0	0	0	0.392262	2.59014	2.41177	1.6676	2.19681	57	52	50.25	52.4167	55.6875
100	322	3220	19:00:00	Evening	Summer 2017	0	1	0	0.601612	1.34883	1.60309	1.76411	1.9112	53	60.8571	59.5833	55.1667	55.5
100	322	3220	08:00:00	Morning	Summer 2017	0	1	0	0.777336	2.65456	2.6827	2.02065	1.84413	49	44.1429	44.8333	52.3333	52.2083
100	335	3350	19:00:00	Evening	Summer 2017	0	0	0	0.866433	0.865071	0.956711	1.69746	1.73078	50	58.8571	56.4167	51.0833	53.125
100	339	3390	08:00:00	Morning	Winter 2018	0	0	0	0.686254	2.53076	2.16266	1.64308	1.96825	30	32	33.75	35.875	34.3438
100	321	3210	21:00:00	Evening	Winter 2018	0	NA	NA	0.442428	2.09731	3.12533	2.62311	2.24832	33	34.7143	34.3333	33.7083	34.2444
100	329	3290	08:00:00	Morning	Winter 2018	0	0	0	0.464772	2.28027	2.11451	2.62462	2.13385	31	31.7143	32	33.0417	34.4583
100	322	3220	20:00:00	Evening	Winter 2018	1	0	0	1.50462	2.49997	2.3644	2.23946	2.44408	30	34.1429	34.0833	33.0417	33.4792
100	306	3060	08:00:00	Morning	Winter 2018	0	0	0	2.06243	9.23075	6.16342	4.26391	3.44427	23	22.5714	26.1667	30.125	31.5833
100	304	3040	21:00:00	Evening	Winter 2018	0	0	0	0.874742	2.26657	2.34827	4.27909	3.27867	37	37.4286	35.5833	30.5833	31.75
100	314	3140	08:00:00	Morning	Winter 2018	0	0	0	0.462805	2.63597	2.1415	2.30979	3.28685	38	37.4286	37	35.7083	32.9167
100	304	3040	19:00:00	Evening	Winter 2018	0	0	0	1.06226	2.76159	2.4155	2.25764	3.33864	42	42.1429	41.5833	39.1667	34.625
100	325	3250	08:00:00	Morning	Winter 2018	0	0	0	0.799291	1.01717	1.25023	1.72982	2.0198	39	39.5714	39.25	40.5	38.1042
100	319	3190	20:00:00	Evening	Winter 2018	0	0	1	0.480898	1.53954	2.20126	1.72574	1.9506	38	40.8571	41.5833	40.4167	39.8958
100	331	3310	08:00:00	Morning	Winter 2018	0	0	0	1.8222	2.81349	2.39705	2.29915	2.01448	31	31.8571	33.25	37.4167	38.9583
100	293	2930	21:00:00	Evening	Winter 2018	0	0	0	1.5052	1.54295	2.29568	2.40225	2.05935	30	38.4286	39.0833	35.875	38.0833
100	326	3260	07:00:00	Morning	Winter 2018	0	0	0	1.03353	2.86632	2.55456	2.58045	2.35345	27	27.1429	30.5	34.4167	36.0833
100	331	3310	19:00:00	Evening	Winter 2018	0	0	0	1.14261	1.71573	1.49137	2.02297	2.16517	43	44	38.5833	34.5417	35.3333
100	NA	NA	NA	NA	Winter 2018	NA	0	0	NA	NA	NA	NA	NA	NA	NA	NA	NA	NA
101	244	2440	07:00:00	Morning	Summer 2017	1	0	0	0.465106	3.31483	3.08508	7.18115	12.8425	56	54.5714	58.4167	66.5	65.7407
101	254	2540	21:00:00	Evening	Summer 2017	1	0	0	0.620821	3.70452	3.92526	3.34042	9.66001	66	75.4286	71.6667	64	67
101	262	2620	19:00:00	Evening	Summer 2017	0	NA	NA	0.249692	2.46452	3.27988	3.28504	3.19739	76	82.2857	75.5833	67.4167	65.5208
101	258	2580	07:00:00	Morning	Summer 2017	1	0	0	0.299688	2.66212	2.36351	2.82169	3.017	60	57.7143	62.0833	68.8333	66.4375
101	277	2770	19:00:00	Evening	Summer 2017	1	0	0	1.15725	2.73616	4.57558	3.46954	3.37729	80	87.8571	79.9167	71	69.2083
101	278	2780	07:00:00	Morning	Summer 2017	1	0	0	0.822358	2.56745	3.29019	3.2123	5.19672	53	52	59.25	64.0417	65.2708
101	273	2730	19:00:00	Evening	Summer 2017	1	0	1	0.505509	1.90983	17.4387	11.6818	7.57565	76	83	78	70.2917	70.6458
101	289	2890	09:00:00	Morning	Summer 2017	0	0	0	34.8222	120.267	105.388	60.354	33.5509	70	60.4286	61.5833	70.8333	71.0417
101	254	2540	19:00:00	Evening	Summer 2017	1	0	1	17.2888	88.7278	115.998	97.7318	54.7068	82	88.1429	80.6667	72.1667	71.2292
101	237	2370	07:00:00	Morning	Summer 2017	0	0	0	2.34817	6.87062	5.92477	5.25017	4.03593	58	56.5714	62.5833	71.25	70.0417
101	260	2600	20:00:00	Evening	Summer 2017	0	0	1	11.4167	6.48343	51.0616	90.9353	94.6832	73	84.1429	81	73	72.7083
101	280	2800	07:00:00	Morning	Summer 2017	0	0	0	48.4969	110.763	93.9928	82.852	98.1316	60	61.4286	66	72.7917	73.2708
101	259	2590	21:00:00	Evening	Summer 2017	1	0	1	10.4572	21.3159	30.4456	64.4032	76.2407	67	76.1429	77.4167	70.625	71.75
101	229	2290	07:00:00	Morning	Winter 2018	0	0	0	0.862544	1.19843	1.79978	1.79843	1.94115	30	32.4286	34.5	35.9583	35.1786
101	258	2580	18:00:00	Evening	Winter 2018	1	0	0	0.497401	3.76035	3.54923	2.53525	2.39506	35	35	33.25	34.25	34.7179
101	294	2940	07:00:00	Morning	Winter 2018	0	0	0	0.997748	1.01037	1.18347	2.23976	2.01909	32	31.7143	32.25	32.9583	34.4583
101	291	2910	19:00:00	Evening	Winter 2018	1	NA	NA	1.31885	0.992676	1.61422	1.39885	1.97338	32	34.8571	34.0833	33.1667	33.625
101	315	3150	07:00:00	Morning	Winter 2018	1	0	1	2.01333	4.43841	3.38015	2.49719	2.36847	21	23	27.0833	30.5833	31.7708
101	256	2560	19:00:00	Evening	Winter 2018	1	0	0	0.648685	1.74412	2.3471	2.86362	2.13124	37	37.7143	33.0833	30.0833	31.625
101	274	2740	07:00:00	Morning	Winter 2018	1	0	0	0.939309	1.09123	1.12324	1.73517	2.11618	40	37.1429	36.75	34.9167	32.75
101	202	2020	19:00:00	Evening	Winter 2018	1	0	1	1.04262	1.43393	1.59248	1.35786	2.11074	42	42.1429	41.5833	39.1667	34.625
101	297	2970	07:00:00	Morning	Winter 2018	1	0	0	1.02654	1.11213	1.35373	1.47311	1.60414	39	39.7143	39.5	40.5417	37.7292
101	214	2140	09:00:00	Morning	Summer 2017	1	0	1	42.4203	182.745	150.468	123.807	92.0806	70	61.5714	64.0833	73.8333	72.3333
101	301	3010	07:00:00	Morning	Winter 2018	0	0	1	1.58485	2.35263	2.14924	2.35687	1.91499	31	32	33.9167	37.75	39.1458
101	241	2410	19:00:00	Evening	Winter 2018	0	0	0	0.791188	1.62195	2.47317	2.31121	2.13516	36	41.5714	38.3333	36.125	38.3333
101	297	2970	07:00:00	Morning	Winter 2018	1	0	1	0.770869	1.1087	1.45549	1.96433	2.1606	27	27.1429	30.5	34.4167	36.0833
101	255	2550	19:00:00	Evening	Winter 2018	0	0	0	0.719881	1.23893	1.5675	1.5115	1.91135	43	44	38.5833	34.5417	35.3333
101	NA	NA	06:00:00	Morning	Winter 2018	NA	NA	NA	3.13975	2.37303	1.81447	1.68094	1.87556	38	38.8571	40.1667	38.7083	36.6667
101	NA	NA	18:00:00	Evening	Winter 2018	NA	NA	NA	3.26349	3.09243	2.81872	2.3166	1.90487	44	44.4286	41.8333	41	37.6667
101	289	2890	19:00:00	Evening	Winter 2018	0	0	0	0.741208	2.49806	2.56449	1.95911	1.65849	39	42	41.5833	40.5417	39.8542
101	NA	NA	NA	NA	Summer 2017	NA	0	0	NA	NA	NA	NA	NA	NA	NA	NA	NA	NA
101	NA	NA	NA	NA	Winter 2018	NA	0	0	NA	NA	NA	NA	NA	NA	NA	NA	NA	NA
102	200	2000	22:00:00	Evening	Summer 2017	0	0	0	1.46531	1.65163	2.82256	2.99798	2.71394	64	75	78.0833	67.375	65.7708
102	207	2070	08:00:00	Morning	Summer 2017	0	0	0	0.604305	2.44309	2.48865	4.0057	7.30911	56	54.7143	57.1667	66.375	65.7692
102	200	2000	21:00:00	Evening	Summer 2017	0	0	0	1.13569	2.69001	2.5244	2.41031	5.66497	66	75.4286	71.6667	64	67.3333
102	205	2050	08:00:00	Morning	Summer 2017	0	0	0	0.648272	3.83864	3.36481	2.87742	3.44156	60	52.2857	57.4167	63.9167	65.1458
102	NA	NA	18:00:00	Evening	Summer 2017	NA	NA	NA	3.37639	5.98688	13.755	9.64209	7.01432	61	84.1429	77.3333	71.4583	71.0625
102	216	2160	08:00:00	Morning	Summer 2017	0	0	0	1.28977	4.82857	4.20717	3.4485	3.16296	63	58.1429	60.75	69.125	66.5208
102	203	2030	22:00:00	Evening	Summer 2017	1	0	0	1.76218	3.09245	4.53652	4.36823	3.68311	70	80.1429	82.1667	71.3333	69.3542
102	209	2090	10:00:00	Morning	Summer 2017	0	0	0	19.9347	18.6086	12.9199	8.7282	6.11972	75	61.4286	60.4167	71.2917	70.2917
102	205	2050	22:00:00	Evening	Summer 2017	0	0	0	23.5229	34.1773	55.7938	93.3737	102.128	70	79	81.8333	72.8333	72.8125
102	213	2130	08:00:00	Morning	Summer 2017	0	0	0	89.26	157.71	121.819	89.2492	97.7317	64	61.1429	64.5833	72.7917	73.2917
102	216	2160	23:00:00	Evening	Summer 2017	0	0	1	6.38936	30.8809	25.8862	73.5025	83.2377	63	71	76.1667	70.0833	71.4375
102	218	2180	08:00:00	Morning	Winter 2018	1	0	0	0.313456	1.17795	1.93308	1.89039	2.28243	31	31.7143	32	33.0417	32.8438
102	202	2020	23:00:00	Evening	Winter 2018	0	0	0	0.653223	1.28498	0.865553	1.31152	1.82927	28	30.8571	33.5	32.625	32.9574
102	227	2270	08:00:00	Morning	Winter 2018	0	NA	NA	0.691475	6.61766	4.66525	2.6243	2.25735	23	22.5714	26.1667	30.125	31.5833
102	NA	NA	18:00:00	Evening	Winter 2018	NA	NA	NA	1.90654	1.38868	1.82646	2.82189	2.0427	37	37.4286	31.9167	29.875	31.5833
102	227	2270	10:00:00	Morning	Winter 2018	0	0	0	0.692399	2.29653	2.01149	1.67421	2.14148	41	38.5714	37.25	36.8333	33.2083
102	NA	NA	18:00:00	Evening	Winter 2018	NA	NA	NA	0.42032	0.846053	1.24593	1.61506	2.21847	42	42.5714	41.3333	38.9583	34.4167
102	232	2320	09:00:00	Morning	Winter 2018	0	0	0	0.812152	2.69318	2.16786	1.57239	1.64199	40	39.5714	39.0833	40.5417	38.4375
102	221	2210	09:00:00	Morning	Summer 2017	0	0	0	56.9314	154.976	149.299	78.9265	43.6657	70	60.4286	61.5833	70.8333	71.0417
102	199	1990	22:00:00	Evening	Summer 2017	0	0	0	33.1423	28.5297	74.347	110.883	62.2779	71	80	83.8333	72.7917	71.4792
102	205	2050	08:00:00	Morning	Summer 2017	0	0	0	91.5979	149.63	125.834	106.214	89.9808	65	60.8571	65	73.7917	72.3333
102	246	2460	10:00:00	Morning	Winter 2018	0	0	0	0.586246	2.42641	1.77793	1.38152	1.66733	34	28.4286	29.3333	34.125	35.4375
102	NA	NA	18:00:00	Evening	Winter 2018	NA	NA	NA	0.077877	1.25423	1.87573	1.43365	1.52869	43	43.5714	37.25	34.3333	35.25
102	234	2340	09:00:00	Morning	Winter 2018	0	0	0	0.713696	1.92924	1.70602	1.54321	1.42685	39	38.2857	39	40	37.0833
102	NA	NA	18:00:00	Evening	Winter 2018	NA	NA	NA	0.0872151	1.85159	2.10368	1.69422	1.56393	44	44.4286	41.8333	41	37.6667
102	214	2140	21:00:00	Evening	Winter 2018	0	NA	NA	0.94482	0.935107	1.05893	1.46872	1.76205	30	38.4286	39.0833	35.875	38.0833
102	NA	NA	NA	NA	Summer 2017	NA	0	0	NA	NA	NA	NA	NA	NA	NA	NA	NA	NA
102	220	2200	21:00:00	Evening	Winter 2018	0	0	0	0.610523	1.5576	1.94291	2.05539	1.79886	37	39.5714	41.5	40.2917	39.9167
102	226	2260	08:00:00	Morning	Winter 2018	0	0	0	1.22494	2.06153	2.07107	1.95476	1.74066	31	31.8571	33.25	37.4167	38.9583
103	278	2780	07:00:00	Morning	Summer 2017	0	0	0	6.57023	28.0417	28.0311	41.9923	34.2809	59	61	67	74.875	70.7742
103	265	2650	19:00:00	Evening	Summer 2017	0	0	0	0.747981	3.7842	14.0431	21.0371	28.6331	71	80.8571	74.5833	70.7917	71.8372
103	267	2670	07:00:00	Morning	Summer 2017	0	0	0	1.01253	1.65292	2.44873	8.24592	25.1191	56	54.5714	58.4167	66.5	70.6875
103	284	2840	20:00:00	Evening	Summer 2017	0	0	0	0.377911	1.473	2.76565	2.61821	11.7857	71	76.5714	70.4167	63.7917	67
103	279	2790	07:00:00	Morning	Summer 2017	0	0	0	0.900744	1.60499	2.04211	2.38445	5.31519	53	52	59.25	64.0417	65.2708
103	284	2840	19:00:00	Evening	Summer 2017	0	0	0	0.30186	1.33886	3.07977	2.56094	2.57435	76	82.2857	75.5833	67.4167	65.5208
103	267	2670	07:00:00	Morning	Summer 2017	0	0	0	22.1381	85.1924	63.3562	33.9633	18.6559	59	58.8571	63.6667	70.8333	71.0417
103	279	2790	19:00:00	Evening	Summer 2017	0	0	0	12.9823	30.6034	87.6913	75.5238	39.8269	82	88.1429	80.6667	72.1667	71.2292
103	277	2770	07:00:00	Morning	Summer 2017	0	0	0	68.1043	143.921	106.921	97.3064	65.6349	60	60.8571	66.8333	73.75	72.2917
103	270	2700	19:00:00	Evening	Summer 2017	0	0	0	8.45572	2.88969	65.4532	86.1873	80.8556	77	86	79.5833	73.2083	72.6875
103	262	2620	06:00:00	Morning	Winter 2018	0	0	0	0.402683	1.56219	2.20243	1.68514	1.5497	34	34.8571	39.75	46.125	46.3
103	286	2860	18:00:00	Evening	Winter 2018	0	0	0	0.555525	1.42259	1.84076	2.0216	1.63286	47	51.5714	44.5	42.125	45.7857
103	272	2720	06:00:00	Morning	Winter 2018	0	0	0	0.774782	1.386	7.29401	4.56739	3.12626	34	35.5714	38.75	41.625	43.875
103	287	2870	18:00:00	Evening	Winter 2018	0	0	0	0.666534	1.8595	2.52509	4.90955	3.46557	50	54	45.9167	42.3333	42.2292
103	271	2710	06:00:00	Morning	Winter 2018	0	0	0	0.442644	2.24468	6.75052	4.6378	4.6026	36	37.4286	41.0833	43.5	42.5625
103	278	2780	19:00:00	Evening	Winter 2018	0	0	0	0.722993	0.961967	1.36096	4.04641	4.48029	52	60.9286	54.375	47.1458	44.8021
103	269	2690	07:00:00	Morning	Winter 2018	0	0	0	1.09414	2.47186	2.38488	1.87292	3.24844	44	46.5714	47.25	50.8125	47.1979
103	280	2800	18:00:00	Evening	Winter 2018	0	0	0	0.740225	1.21701	1.28591	1.75597	2.90484	42	47	46.25	47.125	47.0312
103	262	2620	06:00:00	Morning	Winter 2018	0	0	0	0.722205	1.10747	1.41206	1.34899	1.57023	33	38	39.6667	42.9583	46.6771
103	268	2680	19:00:00	Evening	Winter 2018	0	0	0	1.51184	0.808466	1.48673	1.44864	1.6075	36	44	42.0833	40.5	43.5417
103	265	2650	08:00:00	Morning	Winter 2018	0	0	0	0.923651	3.84786	4.52239	3.01139	2.15058	37	33.2857	32.6667	37.5417	39.7292
103	274	2740	18:00:00	Evening	Winter 2018	0	0	0	0.741374	1.81847	2.45548	3.34933	2.39579	40	42.2857	40.1667	36.5833	38.6042
103	264	2640	06:00:00	Morning	Winter 2018	0	0	0	0.935954	4.00474	8.63456	5.54502	4.20141	30	30	31.9167	36.0417	36.6667
103	281	2810	18:00:00	Evening	Winter 2018	0	0	0	0.857103	1.73332	2.04251	5.33853	4.34393	37	44.4286	40.25	36.0833	36.3333
103	290	2900	19:00:00	Evening	Summer 2017	0	0	0	1.30148	1.96611	4.57044	4.13007	3.52169	76	83	78	70.2917	70.6458
103	264	2640	07:00:00	Morning	Summer 2017	0	0	0	1.96657	3.05516	2.81943	2.9496	2.66703	60	57.7143	62.0833	68.8333	66.4375
103	282	2820	20:00:00	Evening	Summer 2017	0	0	0	0.452085	1.57739	2.93195	2.94505	2.72848	69	85.5714	81.5833	71.1667	69.3125
103	261	2610	07:00:00	Morning	Summer 2017	0	0	0	5.35071	4.57234	3.6897	3.34845	3.14903	58	56.5714	62.5833	71.25	70.0417
104	201	2010	06:00:00	Morning	Summer 2017	0	0	0	10.4325	41.4859	43.9103	43.3239	36.2657	58	60.5714	69.6667	74.625	71.2
104	205	2050	18:00:00	Evening	Summer 2017	0	0	0	1.73578	5.69537	10.6325	27.2714	28.9419	77	81.4286	73	71.3333	71.7143
104	206	2060	06:00:00	Morning	Summer 2017	0	0	0	1.22766	1.10405	1.41956	6.02603	24.6749	56	54.8571	60.1667	66.5833	70.6042
104	224	2240	20:00:00	Evening	Summer 2017	0	1	0	2.13575	2.16024	3.42685	2.34752	14.1119	71	76.5714	70.4167	63.7917	67
104	209	2090	06:00:00	Morning	Summer 2017	0	0	0	0.957276	1.79934	1.99051	2.60739	4.31671	48	53.5714	61.8333	64.375	65.4792
104	208	2080	22:00:00	Evening	Summer 2017	0	0	0	44.2025	23.3569	16.3486	13.6497	8.36014	65	74.2857	79.9167	70.1667	70.75
104	212	2120	08:00:00	Morning	Summer 2017	0	0	0	41.8756	88.7809	83.5268	48.7873	26.8555	64	59.2857	62.25	70.875	71.0208
104	222	2220	21:00:00	Evening	Summer 2017	0	1	1	38.1221	26.4735	114.844	100.39	55.3712	73	83.2857	83.5833	72.5833	71.4167
104	231	2310	08:00:00	Morning	Summer 2017	0	0	0	70.529	118.663	82.9191	98.2286	73.5079	65	60.8571	65	73.7917	72.3333
104	213	2130	20:00:00	Evening	Summer 2017	0	0	0	12.6053	22.186	58.3636	70.6413	84.5869	73	84.1429	81	73	72.7083
104	221	2210	05:00:00	Morning	Winter 2018	0	NA	NA	1.27375	8.01889	7.97357	5.81538	6.23727	34	34.2857	38.1667	39.7917	39.0769
104	229	2290	19:00:00	Evening	Winter 2018	0	0	0	1.17108	2.56046	4.27779	6.19604	5.38914	46	48.1429	43.6667	39.6667	40.175
104	217	2170	05:00:00	Morning	Winter 2018	0	0	0	0.131301	2.10407	3.05333	3.34043	4.57791	36	39.7143	43.1667	42.25	41.0208
104	206	2060	23:00:00	Evening	Winter 2018	0	0	0	0.497857	0.842108	1.15959	1.51915	3.26857	46	47.4286	49	46.0417	43.3958
104	213	2130	21:00:00	Evening	Summer 2017	0	0	0	1.83646	2.61357	3.06384	2.4404	2.3921	66	78	78.25	67.375	65.6875
104	218	2180	06:00:00	Morning	Summer 2017	0	0	0	1.79156	2.40552	2.49272	2.63469	2.62104	56	58.1429	64.1667	68.5	66.4375
104	213	2130	21:00:00	Evening	Summer 2017	0	0	0	0.376123	2.45776	4.1509	3.13147	2.78593	70	83.1429	82.0833	71.1667	69.2708
104	206	2060	08:00:00	Morning	Summer 2017	0	0	0	16.1564	7.97788	5.60886	4.92364	3.79482	65	57.4286	60.75	71.1667	70.1458
104	220	2200	11:00:00	Morning	Winter 2018	0	0	0	1.20908	3.42996	5.50762	4.64096	3.62758	48	40.2857	39.4167	44.0417	43.5417
104	216	2160	20:00:00	Evening	Winter 2018	0	0	0	5.57622	3.94045	2.38047	4.66504	3.8192	48	56	51.9167	46.2083	44.5
104	217	2170	05:00:00	Morning	Winter 2018	0	0	0	1.05484	5.61225	6.66187	4.89118	4.66861	34	38.5714	45	46	44.875
104	208	2080	21:00:00	Evening	Winter 2018	0	0	0	5.3323	3.36569	2.9541	4.53975	4.50364	51	57.4286	56.5833	47.6667	46.9167
104	226	2260	04:00:00	Morning	Winter 2018	0	0	0	0.13203	8.37499	6.04606	4.68797	4.73407	53	47.7143	51.5833	49.375	47.7292
104	205	2050	21:00:00	Evening	Winter 2018	0	1	0	1.86851	1.32777	1.77156	3.83855	4.18915	42	47.7143	48.9167	48.8333	48.25
104	207	2070	05:00:00	Morning	Winter 2018	0	0	0	1.2748	1.6692	1.31721	1.34466	2.34255	44	45	46.4167	47.25	44.75
104	208	2080	20:00:00	Evening	Winter 2018	0	0	0	1.55982	1.41212	1.975	1.7514	1.7761	47	49.7143	48.8333	47	46.4375
104	218	2180	10:00:00	Morning	Winter 2018	0	0	0	0.741387	3.00686	3.36436	2.71329	2.0496	40	37.7143	37.5	43.2917	45.1667
104	210	2100	00:00:00	Evening	Winter 2018	0	0	0	2.1188	2.83435	2.44791	2.13772	1.77167	40	44.4286	48	46.5833	46.4375
104	NA	NA	NA	NA	Summer 2017	NA	0	0	NA	NA	NA	NA	NA	NA	NA	NA	NA	NA
104	NA	NA	NA	NA	Winter 2018	NA	0	0	NA	NA	NA	NA	NA	NA	NA	NA	NA	NA
104	NA	NA	NA	NA	Winter 2018	NA	0	0	NA	NA	NA	NA	NA	NA	NA	NA	NA	NA
105	321	3210	21:00:00	Evening	Summer 2017	0	0	0	1.77659	1.09406	2.61656	2.27194	2.07847	66	78	78.25	67.375	65.6875
105	337	3370	07:00:00	Morning	Summer 2017	0	1	0	0.155099	1.41721	2.31861	6.55762	10.3186	56	54.5714	58.4167	66.5	65.8846
105	299	2990	22:00:00	Evening	Summer 2017	0	0	0	1.45324	0.80987	1.31366	1.82491	7.08084	63	73.2857	72.3333	64.1667	67.0976
105	328	3280	08:00:00	Morning	Summer 2017	0	1	0	0.104284	1.66257	1.92746	1.86077	3.29992	60	52.2857	57.4167	63.9167	65.1458
105	334	3340	22:00:00	Evening	Summer 2017	1	0	0	31.8617	13.8037	8.34522	80.1258	73.5449	70	79	81.8333	72.8333	72.8125
105	NA	NA	06:00:00	Morning	Winter 2018	NA	NA	NA	3.53553	2.56213	6.90338	4.55848	3.95792	36	37.4286	41.0833	43.5	41.9667
105	NA	NA	18:00:00	Evening	Winter 2018	NA	NA	NA	0.583908	1.79433	2.48116	4.69227	3.53599	55	62.2143	52.7917	46.9375	45.0595
105	311	3110	07:00:00	Morning	Winter 2018	0	1	0	0.0718931	2.33437	2.35394	2.29456	3.4776	44	46.5714	47.25	50.8125	47.1979
105	290	2900	00:00:00	Evening	Winter 2018	0	0	0	0.803202	1.79465	1.97798	2.33052	3.33897	41	48.5714	56.625	48.2708	45.6562
105	328	3280	08:00:00	Morning	Winter 2018	0	1	0	1.70754	2.65525	2.80343	2.62788	2.45963	35	36.8571	38.1667	41.9167	46.5312
105	346	3460	07:00:00	Morning	Summer 2017	1	1	0	0.165595	3.50751	3.39384	2.88545	2.37369	60	57.7143	62.0833	68.8333	66.4375
105	320	3200	22:00:00	Evening	Summer 2017	0	0	0	0.32241	1.64106	2.57527	2.9858	2.66085	70	80.1429	82.1667	71.3333	69.3542
105	382	3820	10:00:00	Morning	Summer 2017	1	1	0	30.8715	13.5523	6.69198	4.63363	3.82136	75	61.4286	60.4167	71.2917	70.2917
105	318	3180	21:00:00	Evening	Summer 2017	1	0	0	19.8552	4.65219	6.32301	5.94479	4.31698	68	77.8571	80.0833	70.25	70.7083
105	334	3340	07:00:00	Morning	Summer 2017	0	1	0	21.8481	99.9974	65.728	36.8707	19.8297	59	58.8571	63.6667	70.8333	71.0417
105	343	3430	20:00:00	Evening	Summer 2017	0	0	0	44.7867	49.1913	55.1821	61.3585	33.538	76	86.1429	82.5833	72.4167	71.2708
105	NA	NA	06:00:00	Morning	Summer 2017	NA	NA	NA	246.5	137.413	92.4088	73.9378	53.0106	55	61.7143	69.8333	73.75	72.25
105	325	3250	10:00:00	Morning	Winter 2018	0	1	0	3.53553	1.63393	2.64376	3.39745	4.93378	42	40	38.6667	39.6667	36.7917
105	NA	NA	18:00:00	Evening	Winter 2018	NA	NA	NA	3.53553	2.81265	2.23586	4.13731	5.26822	40	46	44.0833	40.5833	37.0833
105	377	3770	07:00:00	Morning	Winter 2018	1	1	0	0.279675	3.07041	6.36239	4.37952	3.89507	34	34.5714	35.5	39.7917	38.9792
105	NA	NA	18:00:00	Evening	Winter 2018	NA	NA	NA	6.31116	1.8608	1.35666	3.85953	3.99842	45	47.4286	42.8333	39.4583	40.0208
105	354	3540	08:00:00	Morning	Winter 2018	0	1	0	0.122726	2.22969	2.43085	2.07853	3.22999	39	36.2857	38	41.3333	40.4583
105	NA	NA	18:00:00	Evening	Winter 2018	NA	NA	NA	NA	NA	NA	NA	NA	NA	NA	NA	NA	NA
105	319	3190	23:00:00	Evening	Winter 2018	0	0	0	3.68133	6.96735	5.27173	3.96478	3.18386	32	36.4286	41.4167	39.5833	42.3333
105	345	3450	09:00:00	Morning	Winter 2018	0	1	0	0.726622	4.95227	8.54403	6.20719	4.44483	38	34.4286	32.75	37.625	39.6042
105	311	3110	22:00:00	Evening	Winter 2018	0	0	0	1.50205	1.37623	1.54688	4.5174	4.11536	34	36.5714	39.5833	36.375	38.125
105	363	3630	07:00:00	Morning	Winter 2018	1	1	0	0.0662411	4.68399	4.97266	3.16251	4.67949	29	30.4286	31.0833	35.8333	36.6042
105	294	2940	22:00:00	Evening	Winter 2018	1	0	0	1.83546	4.22899	2.82555	3.69473	4.10607	32	36	40.3333	35.6667	36.0208
105	335	3350	08:00:00	Morning	Winter 2018	0	1	0	0.787557	13.7449	10.9251	6.47544	4.75374	26	24.5714	27.6667	34.375	34.9583
105	309	3090	22:00:00	Evening	Winter 2018	0	0	0	2.33503	6.69862	4.15113	7.13289	5.41381	34	38.5714	40.6667	34.0833	34.875
105	NA	NA	NA	NA	Summer 2017	NA	1	0	NA	NA	NA	NA	NA	NA	NA	NA	NA	NA
105	NA	NA	NA	NA	Summer 2017	NA	0	0	NA	NA	NA	NA	NA	NA	NA	NA	NA	NA
105	NA	NA	NA	NA	Summer 2017	NA	1	0	NA	NA	NA	NA	NA	NA	NA	NA	NA	NA
105	NA	NA	NA	NA	Summer 2017	NA	0	0	NA	NA	NA	NA	NA	NA	NA	NA	NA	NA
106	418	4180	23:00:00	Evening	Summer 2017	1	1	0	34.1304	43.2303	71.2689	75.9241	44.7143	68	79.4286	83.5	73.0417	71.5
106	265	2650	10:00:00	Morning	Summer 2017	0	1	0	47.0757	73.2628	93.5049	83.5457	64.8064	76	63.4286	63.8333	73.8333	72.3333
106	NA	NA	18:00:00	Evening	Summer 2017	NA	NA	NA	4.79941	16.2746	45.0112	63.297	65.6215	82	86.7143	77.3333	73.5833	72.25
106	275	2750	08:00:00	Morning	Winter 2018	1	0	0	1.22914	1.67996	2.19722	2.14064	2.14064	34	32	34.5	40.875	40.875
106	257	2570	19:00:00	Evening	Winter 2018	0	0	0	1.22195	1.95239	2.59725	2.45774	2.32467	48	50.4286	45.1667	40.2917	42.6
106	257	2570	08:00:00	Morning	Winter 2018	0	0	0	0.613258	1.48617	2.78468	2.69276	2.4167	45	44.8571	46.0833	46.2917	43.5833
106	NA	NA	18:00:00	Evening	Winter 2018	NA	NA	NA	8.5	2.44103	1.22718	2.15206	2.24731	57	59.2857	53.4167	50.125	45.1875
106	250	2500	08:00:00	Morning	Winter 2018	0	0	0	1.66904	3.2065	2.61284	2.39377	2.54326	45	44.5714	48.25	51.7083	49
106	247	2470	20:00:00	Evening	Winter 2018	0	0	0	1.04122	2.0776	1.97044	2.29164	2.38566	54	53	50.25	49.25	49.9375
106	240	2400	08:00:00	Morning	Winter 2018	1	0	0	0.584684	1.95329	4.11757	3.044	2.71889	54	52.7143	52.75	51.5	51.6042
106	230	2300	21:00:00	Evening	Winter 2018	0	0	0	0.598719	0.713822	1.49764	2.78858	2.53453	62	65.4286	63.6667	58.2083	53.7292
106	255	2550	09:00:00	Morning	Winter 2018	0	0	0	0.733186	1.64388	1.64474	1.57119	2.28501	55	55	56.6667	60.1667	56.0208
106	227	2270	20:00:00	Evening	Winter 2018	0	0	1	0.228406	1.09515	1.05492	1.34988	2.07057	47	49.4286	52	54.7083	56.2708
106	258	2580	08:00:00	Morning	Winter 2018	0	0	0	0.621844	1.41599	1.64203	1.34847	1.45168	46	46.7143	47	49.5	54.8333
106	254	2540	20:00:00	Evening	Winter 2018	0	0	0	0.493151	1.61309	1.33539	1.48871	1.4193	44	50.2857	50.0833	48.5417	51.625
106	NA	NA	06:00:00	Morning	Winter 2018	NA	NA	NA	3.53553	2.70547	1.84849	1.78507	1.59177	39	40.8571	43.25	46.4583	48.2708
106	282	2820	20:00:00	Evening	Winter 2018	1	0	0	0.763007	0.927601	0.916288	1.53544	1.51207	53	60.4286	54.9167	48.2917	48.4167
106	264	2640	07:00:00	Morning	Summer 2017	0	1	0	8.69522	31.3899	40.2479	36.1212	29.7684	59	61	67	74.875	70.7742
106	248	2480	20:00:00	Evening	Summer 2017	0	0	0	0.903906	3.15391	7.45139	23.2167	23.203	66	78.8571	75.5833	70.2083	71.8182
106	242	2420	08:00:00	Morning	Summer 2017	0	0	0	0.399835	1.67995	2.1737	4.81255	20.4513	56	54.7143	57.1667	66.375	70.7292
106	278	2780	20:00:00	Evening	Summer 2017	0	0	0	0.834115	2.45407	2.01675	2.09522	12.656	71	76.5714	70.4167	63.7917	67
106	276	2760	09:00:00	Morning	Summer 2017	0	0	0	1.07252	2.04188	2.79403	2.42349	3.39636	68	54.5714	56.5	64.0833	65.1042
106	278	2780	21:00:00	Evening	Summer 2017	0	0	0	0.722813	0.973897	2.18445	2.48924	2.29078	66	78	78.25	67.375	65.6875
106	265	2650	08:00:00	Morning	Summer 2017	0	1	0	0.735479	2.98989	2.5856	2.44323	2.40303	63	58.1429	60.75	69.125	66.5208
106	262	2620	22:00:00	Evening	Summer 2017	0	0	0	1.77788	2.94574	3.15545	2.86172	2.65972	70	80.1429	82.1667	71.3333	69.3542
106	264	2640	07:00:00	Morning	Summer 2017	0	0	0	4.87911	3.26208	3.48783	3.19169	2.81521	58	56.5714	62.5833	71.25	70.0417
106	236	2360	23:00:00	Evening	Summer 2017	0	1	0	20.5714	11.6067	7.3063	13.5045	8.16978	63	70	79.0833	69.9583	70.7708
106	269	2690	09:00:00	Morning	Summer 2017	0	0	0	64.6735	87.6394	72.1547	45.222	25.0843	70	60.4286	61.5833	70.8333	71.0417
106	NA	NA	NA	NA	Winter 2018	NA	0	0	NA	NA	NA	NA	NA	NA	NA	NA	NA	NA
107	269	2690	09:00:00	Morning	Summer 2018	0	0	0	2.92801	6.7641	5.04818	3.71158	2.9556	72	62.2857	63.0833	70.8333	68.7917
107	282	2820	08:00:00	Morning	Summer 2018	0	0	0	1.26226	4.97018	4.99006	4.64544	4.98456	65	61.8571	66.4167	75.375	71.6667
107	273	2730	23:00:00	Evening	Summer 2018	0	0	0	3.43431	4.93162	5.17326	4.82344	4.95326	69	79.1429	84.8333	74.875	75.0222
107	278	2780	09:00:00	Morning	Summer 2018	0	0	0	1.40818	3.7702	3.66688	4.4874	4.53493	70	61.7143	64.1667	74.4167	74.8542
107	278	2780	00:00:00	Evening	Summer 2018	0	0	0	1.21643	3.57683	4.70945	4.90512	4.92024	67	75.7143	83.9167	74.8333	74.8913
107	265	2650	09:00:00	Morning	Summer 2018	0	0	0	1.77056	1.73381	2.56379	4.14814	4.31777	69	61.4286	63.75	75.375	74.8958
107	269	2690	23:00:00	Evening	Summer 2018	0	0	0	0.835306	1.55602	4.28489	3.42816	3.96833	NA	NA	NA	NA	NA
107	278	2780	09:00:00	Morning	Summer 2018	0	0	0	0.883931	2.20258	1.52848	2.97393	3.56104	68	65	66.1667	70.6667	73.0417
107	NA	NA	18:00:00	Evening	Summer 2018	NA	NA	NA	0.885599	1.06403	4.16564	2.65977	3.14	77	79.2857	73.9167	72.5833	74.0208
107	265	2650	10:00:00	Morning	Summer 2018	0	0	0	1.00005	2.17104	1.93626	2.73875	2.83787	NA	NA	NA	NA	NA
107	272	2720	21:00:00	Evening	Summer 2018	0	0	0	1.40102	1.42066	1.74091	1.68236	2.10144	67	77.4286	73.9167	67.1667	69.875
107	287	2870	09:00:00	Morning	Summer 2018	0	0	0	1.89345	2.63299	2.65836	2.19963	2.38391	67	59.4286	59.5833	66.75	66.9583
107	269	2690	23:00:00	Evening	Summer 2018	0	0	0	1.10674	1.40797	1.9578	2.45052	2.09919	67	75.1429	78.75	69.5417	67.8958
107	280	2800	21:00:00	Evening	Winter 2018	0	0	0	1.06769	0.94923	1.56328	1.53852	1.73378	50	59	55.75	48.6667	48.5417
107	272	2720	07:00:00	Morning	Winter 2018	0	0	0	0.655493	2.68506	2.52746	1.96644	2.00446	51	52.1429	51.4167	52.5	49.3125
107	278	2780	20:00:00	Evening	Winter 2018	0	NA	NA	0.458218	1.4777	1.63528	2.08647	1.81107	49	54.1429	54.8333	52.9167	50.6042
107	294	2940	07:00:00	Morning	Winter 2018	0	0	0	0.0643763	2.32406	2.63787	2.4934	2.4934	45	44.7143	46.3333	47.7895	47.7895
107	278	2780	21:00:00	Evening	Winter 2018	0	0	0	1.63193	2.09059	1.57225	2.00685	2.01229	53	57	55.9167	50.8333	50.5758
107	285	2850	08:00:00	Morning	Winter 2018	0	0	0	1.36865	1.54586	1.89965	1.48942	1.89057	45	44.5714	48.25	51.7083	49.8636
107	277	2770	21:00:00	Evening	Winter 2018	0	0	0	1.38411	0.852376	2.19342	1.85288	1.92986	53	53.4286	51	49.25	50.0417
107	279	2790	08:00:00	Morning	Winter 2018	0	0	0	0.74341	1.08991	1.58416	1.93321	1.71131	54	52.7143	52.75	51.5	51.6042
107	298	2980	21:00:00	Evening	Winter 2018	0	0	0	0.509409	1.48715	1.6412	1.63105	1.74196	62	65.4286	63.6667	58.2083	53.7292
107	278	2780	09:00:00	Morning	Winter 2018	0	0	0	0.193733	1.91993	2.01706	1.82913	1.86814	55	55	56.6667	60.1667	56.0208
107	266	2660	22:00:00	Evening	Winter 2018	0	0	0	0.566579	1.10636	1.72224	1.8565	1.72555	48	47.8571	50.75	53.4167	56
107	287	2870	10:00:00	Morning	Winter 2018	0	0	0	0.723484	1.11739	1.40089	1.56157	1.67546	49	47	46.9167	48.8333	54.5
107	277	2770	20:00:00	Evening	Winter 2018	0	0	0	1.61518	2.66608	2.22639	1.91456	1.85096	44	50.2857	50.0833	48.5417	51.625
107	285	2850	07:00:00	Morning	Winter 2018	0	0	0	0.0724769	1.02015	1.91613	2.04248	1.8194	40	39.4286	42.25	46.125	47.9583
107	NA	NA	NA	NA	Summer 2018	NA	0	0	NA	NA	NA	NA	NA	NA	NA	NA	NA	NA
107	276	2760	00:00:00	Evening	Summer 2018	0	0	0	1.26582	1.40156	1.28336	2.38719	2.08082	62	71.7143	78.25	69.7917	67.875
107	NA	NA	NA	NA	Winter 2018	NA	0	0	NA	NA	NA	NA	NA	NA	NA	NA	NA	NA
108	254	2540	23:00:00	Evening	Summer 2017	1	1	0	1.05616	1.83927	1.63648	1.67614	1.80946	61	68.1429	75.25	65.4167	63.8298
108	249	2490	11:00:00	Morning	Summer 2017	0	0	0	1.37883	1.86395	1.94711	1.7918	1.75193	75	59.2857	55.4167	65.3333	64.1458
108	224	2240	00:00:00	Evening	Summer 2017	0	0	0	1.42206	1.8067	1.59178	1.65617	1.79377	57	64.2857	74.4167	65.5417	63.7708
108	253	2530	11:00:00	Morning	Summer 2017	0	0	0	1.59265	1.83081	1.71579	1.71207	1.86877	71	58.5714	55.5833	62.9583	59.9143
108	233	2330	00:00:00	Evening	Summer 2017	0	0	0	2.36427	2.29993	2.14867	2.06133	1.85875	58	67.5714	72.25	63.2917	64.3333
108	248	2480	12:00:00	Morning	Summer 2017	0	0	0	0.719169	2.39947	1.82844	1.34704	1.72402	56	51.8571	51.8333	56.0833	59.6875
108	228	2280	23:00:00	Evening	Summer 2017	0	0	0	0.32337	0.866976	0.920447	1.37704	1.44407	51	54	55.0833	54.5	59.6667
108	243	2430	09:00:00	Morning	Summer 2017	1	0	0	1.74018	2.11101	2.37839	2.14219	1.98881	57	58.1429	67.75	63	64.2083
108	233	2330	00:00:00	Evening	Summer 2017	0	0	0	0.345534	0.787686	0.865744	1.34709	1.40329	46	52.2857	54.8333	53.875	59.7083
108	NA	NA	06:00:00	Morning	Summer 2017	NA	NA	NA	0.987185	0.971681	0.970738	0.925504	1.11781	42	44.1429	46.8333	53.0417	52.5
108	245	2450	14:00:00	Evening	Summer 2017	0	0	0	0.605461	0.665546	0.819484	0.88373	0.873373	63	56.8571	49.5833	51.4583	52.7917
108	268	2680	10:00:00	Morning	Summer 2017	0	0	0	0.785563	0.909622	0.837771	0.872478	1.11887	60	53.1429	50.6667	52.875	55.1458
108	262	2620	13:00:00	Evening	Summer 2017	1	1	0	0.769225	0.916867	0.951703	0.973962	0.943827	69	56	48.8333	51.625	51.5833
108	233	2330	11:00:00	Morning	Winter 2018	1	0	0	0.669927	4.74873	4.09315	4.67052	4.53125	48	36.8571	35.6667	41.625	39.5429
108	NA	NA	18:00:00	Evening	Winter 2018	NA	NA	NA	3.34325	2.09032	3.41621	4.58857	4.06078	50	54	45.9167	42.3333	41.9048
108	250	2500	10:00:00	Morning	Winter 2018	0	0	0	0.758626	1.68463	4.99512	4.27513	4.30853	48	39	38.25	44.125	42.875
108	NA	NA	18:00:00	Evening	Winter 2018	NA	NA	NA	0.429239	1.17653	1.62514	3.80109	4.19483	55	62.2143	52.7917	46.9375	44.6354
108	240	2400	10:00:00	Morning	Winter 2018	0	0	0	1.01532	1.15749	1.62369	1.24229	2.75871	45	45	45.5833	51.5208	47.8229
108	NA	NA	18:00:00	Evening	Winter 2018	NA	NA	NA	1.5134	1.23882	1.31813	1.26714	2.53412	42	47	46.25	47.125	47.0312
108	246	2460	08:00:00	Morning	Winter 2018	1	0	0	2.03474	3.09377	3.4873	2.69491	2.01819	35	36.8571	38.1667	41.9167	46.5312
108	NA	NA	18:00:00	Evening	Winter 2018	NA	NA	NA	2.96413	1.53761	1.64292	2.63553	1.95133	39	45.1429	41.5833	40.625	43.875
108	266	2660	10:00:00	Morning	Winter 2018	1	0	1	1.28223	2.3295	5.74968	4.19516	3.41135	38	35.4286	33.1667	37.625	39.4792
108	NA	NA	18:00:00	Evening	Winter 2018	NA	NA	NA	1.70001	2.38348	1.88895	4.51686	3.57619	40	42.2857	40.1667	36.5833	38.6042
108	253	2530	10:00:00	Morning	Winter 2018	0	0	0	0.478545	2.36062	5.49735	3.84797	4.02156	39	32.4286	31	35.2917	36.4583
108	NA	NA	06:00:00	Morning	Summer 2017	NA	NA	NA	0.975491	1.08365	1.0925	0.938925	0.932214	42	44.1429	47.0833	51.2917	52.1667
108	NA	NA	NA	NA	Summer 2017	NA	0	0	NA	NA	NA	NA	NA	NA	NA	NA	NA	NA
108	263	2630	11:00:00	Morning	Winter 2018	0	0	0	2.14812	6.16815	13.825	8.23737	6.02592	37	28.5714	27.5833	33.6667	34.5
108	211	2110	20:00:00	Evening	Winter 2018	1	0	1	4.80893	2.9004	3.74924	8.43879	6.0574	32	42.8571	40.1667	33.9167	34.8958
108	250	2500	22:00:00	Evening	Winter 2018	0	0	0	4.69169	3.40907	2.29869	3.89802	3.93608	32	36	40.3333	35.6667	36.0208
109	163	1630	09:00:00	Morning	Winter 2018	0	1	0	0.743245	0.977128	2.8598	2.47054	2.45565	43	37.5714	38.1667	43.875	42.7292
109	165	1650	21:00:00	Evening	Winter 2018	0	1	0	1.43044	1.08009	0.983075	1.92144	2.26213	48	56.7143	57.0417	47.6042	45.1562
109	151	1510	21:00:00	Evening	Winter 2018	0	1	0	1.22669	1.69006	1.40042	1.23023	1.57584	39	43.5714	45.4167	45.6667	46.6354
109	175	1750	09:00:00	Morning	Winter 2018	0	1	1	0.762026	1.14785	1.18795	1.29419	1.15787	38	36.4286	37.75	41.5833	46.5312
109	147	1470	21:00:00	Evening	Winter 2018	0	1	0	2.81429	2.62648	1.78573	1.48684	1.35854	33	40.7143	42.5	40.125	42.8958
109	166	1660	09:00:00	Morning	Winter 2018	0	1	0	0.94713	1.00211	1.06004	1.02156	1.74605	44	45.2857	45.9167	51.4792	47.6771
109	157	1570	21:00:00	Evening	Winter 2018	0	1	0	3.56417	1.94753	1.36453	2.2165	1.85167	32	37.8571	40.0833	36.4167	38.2708
109	148	1480	09:00:00	Morning	Winter 2018	0	1	0	0.672854	1.63241	3.33809	2.35131	2.38921	34	31	30.8333	35.4583	36.5417
109	166	1660	21:00:00	Evening	Winter 2018	0	1	0	4.9286	2.52355	1.53143	2.43476	2.32563	30	38.2857	40.6667	35.75	36.0833
109	166	1660	09:00:00	Morning	Winter 2018	0	1	0	0.742226	1.64292	3.06847	2.4271	1.86064	38	34.4286	32.75	37.625	39.6042
109	161	1610	09:00:00	Morning	Winter 2018	0	1	0	0.80207	1.43516	3.12436	2.44076	2.15487	37	34.5714	35.8333	41.5833	39.6061
109	161	1610	21:00:00	Evening	Winter 2018	0	1	0	2.12955	2.72737	2.08127	2.60282	2.13525	42	50.1429	49.5833	42.7083	42.2667
109	167	1670	07:00:00	Morning	Summer 2017	0	1	0	7.86044	16.4197	18.6672	23.0611	19.5343	59	61	67	74.875	70.7742
109	170	1700	19:00:00	Evening	Summer 2017	0	0	1	1.1671	3.81546	6.80179	12.7345	15.9811	71	80.8571	74.5833	70.7917	71.8372
109	158	1580	08:00:00	Morning	Summer 2017	0	1	0	0.612904	1.07173	1.14082	3.69241	13.3541	56	54.7143	57.1667	66.375	70.7292
109	139	1390	20:00:00	Evening	Summer 2017	0	NA	NA	1.06497	1.57305	1.5922	1.36651	6.77725	71	76.5714	70.4167	63.7917	67
109	160	1600	08:00:00	Morning	Summer 2017	0	1	0	0.375293	1.44522	1.51922	1.55571	2.62406	60	52.2857	57.4167	63.9167	65.1458
109	166	1660	20:00:00	Evening	Summer 2017	0	1	0	1.45713	1.65098	1.62519	1.5722	1.46936	69	80.5714	77.5	67.4583	65.625
109	163	1630	08:00:00	Morning	Summer 2017	0	1	0	0.684602	1.8134	1.88142	1.7533	1.65451	63	58.1429	60.75	69.125	66.5208
109	168	1680	20:00:00	Evening	Summer 2017	0	1	0	1.53494	2.11302	2.22195	2.05169	1.81194	69	85.5714	81.5833	71.1667	69.3125
109	154	1540	08:00:00	Morning	Summer 2017	0	1	0	13.7728	5.9027	3.59001	2.90598	2.32964	65	57.4286	60.75	71.1667	70.1458
109	164	1640	20:00:00	Evening	Summer 2017	0	1	0	6.02735	3.44337	8.55795	6.07398	4.06283	72	80.8571	79.5	70.125	70.6458
109	154	1540	09:00:00	Morning	Winter 2018	0	1	0	2.0511	6.12369	8.17877	4.8551	3.60321	32	25.4286	27.3333	34	34.7292
109	155	1550	21:00:00	Evening	Winter 2018	0	1	0	5.06263	3.57852	2.5806	5.37969	3.90722	32	40.8571	40.6667	34	34.875
109	NA	NA	NA	NA	Summer 2017	NA	0	0	NA	NA	NA	NA	NA	NA	NA	NA	NA	NA
109	NA	NA	NA	NA	Summer 2017	NA	1	0	NA	NA	NA	NA	NA	NA	NA	NA	NA	NA
109	NA	NA	NA	NA	Summer 2017	NA	1	0	NA	NA	NA	NA	NA	NA	NA	NA	NA	NA
109	NA	NA	NA	NA	Winter 2018	NA	1	0	NA	NA	NA	NA	NA	NA	NA	NA	NA	NA
109	169	1690	20:00:00	Evening	Summer 2017	0	1	0	33.4185	42.1385	56.1072	47.056	26.565	76	86.1429	82.5833	72.4167	71.2708
109	149	1490	08:00:00	Morning	Summer 2017	0	1	0	35.2635	44.7817	38.0047	23.2813	13.0937	64	59.2857	62.25	70.875	71.0208
110	NA	NA	18:00:00	Evening	Summer 2017	NA	NA	NA	4.23464	2.51096	2.65188	2.64211	2.94777	69	72.2857	66	61.625	62.4583
110	148	1480	11:00:00	Morning	Summer 2017	0	0	0	1.38627	27.8133	17.9492	10.217	6.30709	67	53.7143	49.9167	58.6667	60.3958
110	NA	NA	06:00:00	Morning	Summer 2017	NA	NA	NA	1.00616	2.65255	2.63235	2.60163	4.51943	51	53.4286	57.25	61.8333	65.2292
110	137	1370	23:00:00	Evening	Summer 2017	0	0	0	0.369326	13.7914	22.7861	17.6258	14.2621	55	63.7143	67.9167	59.6667	59.7708
110	NA	NA	06:00:00	Morning	Summer 2017	NA	NA	NA	1.87	4.15829	3.87313	15.4896	13.6313	50	52.5714	57.5	60.5417	60.5833
110	142	1420	23:00:00	Evening	Summer 2017	0	0	0	1.11459	4.05516	3.84754	10.8984	6.83815	52	62.7143	69.8333	59.875	60.6458
110	140	1400	11:00:00	Morning	Summer 2017	0	0	0	9.40944	11.8913	12.4656	8.15654	9.18678	66	54.1429	51.4167	60.625	59.6458
110	NA	NA	06:00:00	Morning	Summer 2017	NA	NA	NA	14.1	10.2214	11.1309	12.1999	12.1999	51	56.7143	65	71.7222	71.7222
110	NA	NA	18:00:00	Evening	Summer 2017	NA	NA	NA	5.2	4.76676	8.93853	10.0347	10.8954	83	87	77.0833	71.0417	73.8667
110	NA	NA	06:00:00	Morning	Summer 2017	NA	NA	NA	0.265679	4.19555	3.93592	6.43723	8.90694	47	50.5714	60.1667	68.625	69.9524
110	NA	NA	18:00:00	Evening	Summer 2017	NA	NA	NA	1.49694	1.1719	2.57092	3.25342	6.64408	72	74.2857	66.4167	63.2917	67.1667
110	NA	NA	NA	NA	Summer 2017	NA	0	0	NA	NA	NA	NA	NA	NA	NA	NA	NA	NA
110	NA	NA	NA	NA	Winter 2018	NA	0	0	NA	NA	NA	NA	NA	NA	NA	NA	NA	NA
110	171	1710	23:00:00	Evening	Winter 2018	0	0	0	7.76852	12.3041	6.77431	4.37601	3.19664	41	45.8571	50.1667	42.9167	42.2083
110	195	1950	11:00:00	Morning	Winter 2018	0	0	0	0.724383	0.956439	1.86901	4.32166	3.33395	55	41.5714	38.75	44.4583	43.0417
110	NA	NA	18:00:00	Evening	Winter 2018	NA	NA	NA	1.0826	0.805507	0.850539	4.40007	3.29144	55	62.2143	52.7917	46.9375	44.6354
110	168	1680	12:00:00	Morning	Winter 2018	0	0	0	0.813074	0.958154	0.936641	0.932169	2.63789	48	45.1429	45.4167	51.0208	47.8854
110	173	1730	23:00:00	Evening	Winter 2018	0	0	0	1.13967	1.69836	1.32964	1.13188	1.25729	41	41.2857	44.5833	45.0833	46.5312
110	163	1630	10:00:00	Morning	Winter 2018	0	0	0	0.51732	1.09168	1.11501	1.22484	1.06733	41	36.4286	37.6667	41.3333	46.4271
110	189	1890	23:00:00	Evening	Winter 2018	0	0	0	2.24485	3.22898	2.08515	1.58004	1.35596	32	36.4286	41.4167	39.5833	42.3333
110	145	1450	12:00:00	Morning	Summer 2017	0	0	0	0.747441	3.40368	4.19303	13.1129	10.8019	54.2159	57.6023	55.5833	61.2917	60.9375
110	135	1350	12:00:00	Morning	Summer 2017	0	0	0	0.688971	1.48119	1.56418	1.97892	7.54591	63	57.1429	55.4167	57.8423	59.567
110	158	1580	00:00:00	Evening	Summer 2017	0	1	1	1.11997	1.47217	2.39367	3.29335	10.4441	52	58	60.268	57.9257	58.8587
110	170	1700	11:00:00	Morning	Winter 2018	0	1	0	0.536986	1.47683	1.31978	1.25061	1.13883	45	36.1429	35.4167	43.5833	44.6857
110	167	1670	22:00:00	Evening	Winter 2018	0	0	0	7.33358	4.07562	2.18844	1.79338	1.41527	39	45.4286	47.6667	41.5833	45.5652
110	174	1740	11:00:00	Morning	Winter 2018	0	0	0	0.197491	1.4196	1.97772	2.34624	1.79843	48	36.8571	35.6667	41.625	42.6042
110	177	1770	23:00:00	Evening	Winter 2018	0	0	0	5.6552	3.83457	2.25616	2.31849	1.94927	30	34.8571	39.25	36.4167	38
110	187	1870	09:00:00	Morning	Winter 2018	0	0	0	0.752308	1.72505	2.91132	2.15288	2.18275	34	31	30.8333	35.4583	36.5417
110	193	1930	23:00:00	Evening	Winter 2018	0	0	0	6.17817	4.46496	2.52162	2.2676	2.29305	29	33.4286	39.75	35.5833	36
110	183	1830	09:00:00	Morning	Winter 2018	0	0	0	0.820756	1.74789	2.98827	2.21262	1.72093	38	34.4286	32.75	37.625	39.6042
111	274	2740	07:00:00	Morning	Summer 2017	0	0	0	1.63997	2.4423	2.19359	2.00761	1.96142	51	50.8571	56.5833	65.2917	63.7292
111	275	2750	22:00:00	Evening	Summer 2017	1	0	0	2.12985	1.44563	1.7896	1.93828	1.89705	NA	NA	NA	NA	NA
111	279	2790	07:00:00	Morning	Summer 2017	0	0	0	1.62965	2.61495	2.66054	2.18885	2.09823	59	60.2857	70.5833	63	64.2083
111	294	2940	20:00:00	Evening	Summer 2017	0	0	0	0.845582	0.819565	1.09207	1.86855	1.89607	55	61.5714	60.5	66.125	65.6667
111	298	2980	06:00:00	Morning	Summer 2017	0	0	0	1.2121	1.18153	1.13043	1.19731	1.6873	45	51.4286	57.5833	60.5833	63
111	311	3110	20:00:00	Evening	Summer 2017	1	0	0	0.98174	0.485186	0.623492	1.09225	1.4804	53	56.1429	53.9167	55.75	59.5625
111	316	3160	06:00:00	Morning	Summer 2017	0	0	0	0.761562	1.04934	0.896099	1.0586	1.12795	51	49.5714	51.3333	51.9583	57.6667
111	255	2550	21:00:00	Evening	Winter 2018	0	0	0	6.59028	5.08179	3.58118	3.25179	2.28457	40	47.4286	47.3333	41.6667	45.6889
111	312	3120	06:00:00	Morning	Winter 2018	0	0	0	0.414317	2.77401	7.75073	4.99026	3.46097	34	35.5714	38.75	41.625	43.875
111	313	3130	22:00:00	Evening	Winter 2018	0	0	0	6.81308	6.31799	3.84966	4.79884	4.10861	42	48.1429	50	42.7917	42.1875
111	306	3060	07:00:00	Morning	Winter 2018	0	0	0	0.86817	1.02678	4.9644	3.24705	4.11087	36	37	39.9167	43.5833	42.6042
111	308	3080	20:00:00	Evening	Winter 2018	0	0	0	1.10027	1.41871	1.59901	2.70498	3.63621	51	59.0714	55.7083	47.3125	44.9896
111	303	3030	07:00:00	Morning	Winter 2018	0	0	0	0.89616	1.15705	1.12748	1.39422	2.32063	44	46.5714	47.25	50.8125	47.1979
111	295	2950	20:00:00	Evening	Winter 2018	1	0	0	0.613481	1.4737	1.1694	1.18058	1.94278	40	44.8571	45.6667	46.125	46.7188
111	308	3080	07:00:00	Morning	Winter 2018	0	0	0	0.91261	1.1348	1.19315	1.19402	1.29412	32	37.7143	38.9167	42.4167	46.6146
111	308	3080	20:00:00	Evening	Winter 2018	0	0	0	1.65205	4.25342	3.06582	2.14291	1.66175	36	42.5714	42.4167	40.2917	43.2083
111	288	2880	19:00:00	Evening	Summer 2017	0	0	0	0.771727	0.998598	0.879725	0.917008	1.02664	53	60.8571	59.5833	55.1667	55.5
111	299	2990	07:00:00	Morning	Summer 2017	0	0	0	0.465723	0.962735	1.05392	0.966823	1.00332	42	43.4286	45.75	52.6667	52.375
111	307	3070	21:00:00	Evening	Summer 2017	0	0	0	0.844609	1.02167	0.849004	0.927969	0.941316	49	55	57.0833	51	52.9167
111	284	2840	06:00:00	Morning	Winter 2018	1	0	0	0.787966	2.78189	2.66857	1.93169	1.79504	34	34.8571	39.75	46.125	46.3
111	269	2690	07:00:00	Morning	Summer 2017	0	0	0	2.31262	5.94786	7.027	4.08186	3.47883	52	51.1429	55.75	60.125	58.6129
111	267	2670	21:00:00	Evening	Summer 2017	0	0	0	1.24545	1.92508	1.90745	4.35202	3.02923	61	70.4286	69.9167	62.0417	61.3778
111	267	2670	06:00:00	Morning	Summer 2017	0	0	0	1.0058	1.65553	1.82171	1.95341	3.01104	49	52.5714	58.4167	62.25	61.2292
111	278	2780	22:00:00	Evening	Summer 2017	0	0	0	0.389186	1.70675	1.91108	1.85581	2.93611	60	71.7143	75.9167	65.4167	63.7292
111	NA	NA	NA	NA	Summer 2017	NA	0	0	NA	NA	NA	NA	NA	NA	NA	NA	NA	NA
111	282	2820	21:00:00	Evening	Winter 2018	0	0	0	4.01285	6.06631	4.13297	3.96699	3.10186	30	38.2857	40.6667	35.75	36.0833
111	314	3140	08:00:00	Morning	Winter 2018	0	0	0	0.889383	2.06904	3.12987	3.09785	2.14627	37	33.2857	32.6667	37.5417	39.7292
111	321	3210	21:00:00	Evening	Winter 2018	0	0	0	0.465414	1.40195	1.40713	2.23673	2.21146	32	37.8571	40.0833	36.4167	38.2708
111	315	3150	07:00:00	Morning	Winter 2018	0	0	0	0.122054	1.8573	3.98784	2.60468	2.85219	29	30.4286	31.0833	35.8333	36.6042
112	185	1850	09:00:00	Morning	Winter 2018	0	0	0	0.701277	1.02401	2.61338	2.22007	2.2942	43	37.5714	38.1667	43.875	42.7292
112	179	1790	22:00:00	Evening	Winter 2018	0	1	1	0.770905	0.891727	0.802379	1.66407	1.92613	45	53.8571	57.4583	47.8542	45.3229
112	202	2020	10:00:00	Morning	Winter 2018	0	1	1	0.83781	0.950291	0.975394	0.888887	1.54788	45	45	45.5833	51.5208	47.8229
112	174	1740	23:00:00	Evening	Winter 2018	0	NA	NA	1.27539	1.58224	1.26641	1.12369	1.19731	41	41.2857	44.5833	45.0833	46.5312
112	202	2020	10:00:00	Morning	Winter 2018	1	0	0	0.792158	1.16949	1.12846	1.19293	1.04091	41	36.4286	37.6667	41.3333	46.4271
112	182	1820	22:00:00	Evening	Winter 2018	0	0	0	5.71026	3.46607	2.0399	2.55221	2.35052	32	36	40.3333	35.6667	36.0208
112	NA	NA	18:00:00	Evening	Summer 2017	NA	NA	NA	1.25195	2.41971	2.4745	2.90381	2.88905	72	74.2857	66.4167	63.2917	68.7812
112	203	2030	08:00:00	Morning	Summer 2017	0	0	0	0.946604	2.76125	2.50249	2.2907	2.71424	58	54.1429	54.5	62	65
112	180	1800	22:00:00	Evening	Summer 2017	0	0	0	1.45833	2.90297	2.84991	2.74537	2.80361	54	64.2857	68.3333	61.5	61.5
112	211	2110	08:00:00	Morning	Summer 2017	1	0	0	19.8605	10.165	5.5778	4.15358	3.22214	53	47.1429	49.75	59.1667	60.5833
112	186	1860	20:00:00	Evening	Summer 2017	0	0	0	2.09943	3.91225	5.01084	5.29432	3.95512	62	73.1429	69.8333	59.7917	60.6667
112	197	1970	09:00:00	Morning	Summer 2017	0	0	0	1.88692	23.7754	17.4068	10.4688	7.70522	55	50.2857	51.1667	60.875	59.9167
112	188	1880	23:00:00	Evening	Summer 2017	0	0	0	1.27667	20.1051	26.9525	21.9791	13.7833	55	63.7143	67.9167	59.6667	59.7708
112	177	1770	07:00:00	Morning	Summer 2017	0	0	0	1.91463	4.59364	3.72977	15.8499	13.7338	54	52.1429	55.75	60.6667	60.6875
112	178	1780	00:00:00	Evening	Winter 2018	0	0	0	0.836678	1.57078	1.31588	1.13224	1.10719	34	39.5714	44.1667	44.7917	46.5312
112	187	1870	08:00:00	Morning	Winter 2018	0	1	1	0.578229	1.95342	3.20138	2.39733	1.7703	37	33.2857	32.6667	37.5417	39.7292
112	187	1870	00:00:00	Evening	Winter 2018	1	0	0	0.944505	3.86935	2.6469	1.87338	1.50281	30	34.1429	40.5	39.2083	42
112	267	2670	08:00:00	Morning	Winter 2018	1	0	0	0.745306	1.98757	3.55859	2.3311	2.36422	35	30.7143	30.6667	35.5417	36.5417
112	193	1930	07:00:00	Morning	Summer 2017	0	0	0	1.32272	3.46168	3.75309	3.26455	3.26455	51	49.8571	57.1667	69.0952	69.0952
112	190	1900	09:00:00	Morning	Winter 2018	0	1	0	0.472562	1.43385	1.54563	1.15907	1.08122	36	33.7143	36	44.4583	45.0909
112	168	1680	23:00:00	Evening	Winter 2018	0	0	0	5.86457	4.88669	2.91085	2.09249	1.53518	38	43.1429	47.5833	41.5	45.4255
112	191	1910	07:00:00	Morning	Winter 2018	0	1	1	2.64215	1.28194	3.25384	2.41055	1.69584	32	34.8571	37.6667	41.625	43.6458
112	175	1750	23:00:00	Evening	Winter 2018	0	1	1	5.60098	4.24297	2.55578	2.2603	2.1764	41	45.8571	50.1667	42.9167	42.2083
112	NA	NA	NA	NA	Summer 2017	NA	0	0	NA	NA	NA	NA	NA	NA	NA	NA	NA	NA
112	NA	NA	NA	NA	Winter 2018	NA	0	0	NA	NA	NA	NA	NA	NA	NA	NA	NA	NA
112	187	1870	00:00:00	Evening	Summer 2017	0	0	0	1.72455	1.00924	1.7572	2.74022	12.3804	52	58	60.268	57.9257	58.8587
112	186	1860	06:00:00	Morning	Summer 2017	0	0	0	1.53178	2.26701	2.40054	2.11822	2.07314	51	51.5714	52.1667	55.375	56.8587
112	187	1870	22:00:00	Evening	Summer 2017	0	0	0	0.639461	1.2174	1.83529	2.75262	12.5189	57	60	61.268	57.8423	58.7128
112	200	2000	06:00:00	Morning	Summer 2017	0	0	0	1.78486	2.70972	1.87694	2.02806	10.4355	53	54.4286	56.8333	58.3423	59.442
112	178	1780	22:00:00	Evening	Summer 2017	0	0	0	0.639588	2.9636	3.48659	2.86318	2.4688	53	54.4286	56.9167	54.7083	55.625
113	124	1240	09:00:00	Morning	Summer 2017	0	0	1	21.9265	12.9444	6.76043	4.14332	3.71457	70	59	60.4167	71.25	70.25
113	166	1660	20:00:00	Evening	Summer 2017	1	0	0	6.25098	5.55117	10.7077	8.46865	5.40844	72	80.8571	79.5	70.125	70.6458
113	195	1950	06:00:00	Morning	Summer 2017	0	0	0	1.00028	1.52383	2.63285	8.51164	11.5234	56	54.8571	60.1667	66.5833	66.1154
113	169	1690	21:00:00	Evening	Summer 2017	1	0	0	0.668722	1.30294	2.66344	2.54881	8.26198	66	75.4286	71.6667	64	67
113	183	1830	11:00:00	Morning	Summer 2017	0	0	0	1.30137	3.18702	2.81286	2.66065	3.62222	76	60.8571	57.4167	64.9583	65.2708
113	598	5980	22:00:00	Evening	Summer 2017	1	0	0	0.886591	3.67928	4.09454	3.2354	2.83238	64	75	78.0833	67.375	65.7708
113	175	1750	08:00:00	Morning	Summer 2017	1	0	0	0.41644	2.48603	3.15088	3.41579	2.8765	63	58.1429	60.75	69.125	66.5208
113	176	1760	20:00:00	Evening	Summer 2017	0	0	0	0.183797	1.05549	1.5456	2.34824	2.55345	69	85.5714	81.5833	71.1667	69.3125
113	NA	NA	18:00:00	Evening	Summer 2017	NA	NA	NA	58.7221	73.9344	84.7932	67.5757	37.9818	91	88.5714	77.6667	70.9167	71.1875
113	130	1300	09:00:00	Morning	Summer 2017	1	1	1	71.076	181.54	136.242	115.266	75.8661	70	61.5714	64.0833	73.8333	72.3333
113	667	6670	21:00:00	Evening	Summer 2017	1	1	1	15.9701	10.7426	35.8619	86.0518	82.161	72	81.7143	81.6667	72.875	72.7292
113	142	1420	09:00:00	Morning	Summer 2017	1	0	0	67.4927	81.1341	62.2495	36.466	20.3047	70	60.4286	61.5833	70.8333	71.0417
113	141	1410	22:00:00	Evening	Summer 2017	0	0	1	7.39232	17.3781	15.0199	45.498	64.0964	62	73.4286	77.1667	70.4167	71.625
113	158	1580	06:00:00	Morning	Summer 2017	0	0	0	74.9178	77.1435	55.3565	62.1019	82.7186	60	61.5714	67.8333	72.5833	73.1667
114	215	2150	17:00:00	Evening	Winter 2018	0	0	0	0.708941	1.88818	2.37187	2.31216	2.44187	68	65.5714	59.5833	56.3333	52.9583
114	201	2010	08:00:00	Morning	Winter 2018	0	0	0	0.732819	2.16863	2.64512	2.35041	2.3052	54	55.5714	57.4167	60.1667	55.8333
114	208	2080	07:00:00	Morning	Winter 2018	0	0	0	0.593021	2.23424	2.20031	2.2996	2.09665	53	52.4286	52.8333	51.1667	51.4375
114	NA	NA	06:00:00	Morning	Summer 2017	NA	NA	NA	17.28	21.1185	22.4135	24.1108	13.427	58	60.5714	69.6667	74.625	73
114	NA	NA	18:00:00	Evening	Summer 2017	NA	NA	NA	2.69132	3.78754	7.40654	14.91	15.0176	77	81.4286	73	71.3333	72.1667
114	NA	NA	06:00:00	Morning	Summer 2017	NA	NA	NA	1.66074	1.21442	1.32197	4.36426	14.2375	56	54.8571	60.1667	66.5833	70.6042
114	249	2490	22:00:00	Evening	Summer 2017	1	0	0	1.10762	1.59258	1.35815	1.26463	6.4014	63	73.2857	72.3333	64.1667	66.6875
114	199	1990	08:00:00	Morning	Summer 2017	0	0	0	0.775638	1.57176	1.57048	1.43713	2.50062	60	52.2857	57.4167	63.9167	65.1458
114	231	2310	17:00:00	Evening	Summer 2017	0	1	0	1.62351	1.34553	1.31749	1.43584	1.38084	84	81.8571	69.9167	67.1667	65.3958
114	200	2000	06:00:00	Morning	Summer 2017	0	0	0	0.948136	2.01142	2.12124	1.72182	1.54153	56	58.1429	64.1667	68.5	66.4375
114	220	2200	16:00:00	Evening	Winter 2018	0	0	0	0.46806	2.26261	2.25571	2.23593	2.30031	50	53.1429	54.0833	57.7083	56.7292
114	190	1900	09:00:00	Morning	Winter 2018	0	0	0	0.959487	2.59511	2.73603	2.34241	2.33628	47	46.7143	46.9167	49.1667	54.6667
114	204	2040	17:00:00	Evening	Winter 2018	0	0	0	0.727259	1.11091	1.80512	2.02199	2.12638	53	51.5714	49.1667	48.2083	52.6042
114	231	2310	07:00:00	Morning	Winter 2018	1	0	0	0.293432	1.8785	2.38983	1.86951	2.03992	40	39.4286	42.25	46.125	47.9583
114	224	2240	19:00:00	Evening	Winter 2018	0	0	0	0.946215	2.00624	2.2944	2.34212	2.16482	56	61	53.5833	47.9167	48.2292
114	210	2100	07:00:00	Morning	Winter 2018	0	NA	NA	0.541521	2.13232	2.39485	2.40276	2.40276	32	32	35.4167	40.0588	40.0588
114	219	2190	17:00:00	Evening	Winter 2018	0	0	0	0.97465	1.6239	2.2243	2.39747	2.32141	52	49.2857	41.6667	40.25	41.4815
114	189	1890	07:00:00	Morning	Winter 2018	0	0	0	0.425566	2.83869	3.10809	2.6135	2.52612	45	44.7143	46.3333	45.75	43.3902
114	205	2050	20:00:00	Evening	Winter 2018	0	1	0	1.49816	1.60405	0.964868	1.86963	2.08189	54	58.2857	55.1667	50.625	45.5625
114	206	2060	07:00:00	Morning	Winter 2018	0	0	0	1.54383	3.24095	3.04832	1.8937	2.2536	45	45.2857	49	51.7083	48.7292
114	222	2220	17:00:00	Evening	Winter 2018	0	0	0	1.42327	2.41209	2.59175	2.57159	2.23816	54	50.8571	47.75	49.5833	49.7083
114	NA	NA	NA	NA	Summer 2017	NA	0	1	NA	NA	NA	NA	NA	NA	NA	NA	NA	NA
114	NA	NA	NA	NA	Summer 2017	NA	0	0	NA	NA	NA	NA	NA	NA	NA	NA	NA	NA
114	217	2170	19:00:00	Evening	Summer 2017	0	0	0	1.6381	1.70818	1.57986	1.81558	1.6188	80	87.8571	79.9167	71	69.2083
114	158	1580	06:00:00	Morning	Summer 2017	0	0	0	2.38893	3.6829	3.14866	2.36063	2.04123	53	57.1429	65.5833	71.375	69.9375
114	207	2070	17:00:00	Evening	Summer 2017	1	0	0	1.83248	3.52937	10.7133	6.73687	4.32258	85	86.7143	74.75	71.7083	71.0417
114	217	2170	06:00:00	Morning	Summer 2017	1	0	0	26.7328	50.9401	36.9147	23.69	13.0253	55	60	64.1667	70.75	71.0625
114	209	2090	17:00:00	Evening	Summer 2017	0	0	0	12.7523	40.0347	50.3667	42.4205	24.5787	95	87	74.5	70.5	71.1042
114	NA	NA	NA	NA	Summer 2017	NA	1	0	NA	NA	NA	NA	NA	NA	NA	NA	NA	NA
114	NA	NA	NA	NA	Winter 2018	NA	0	0	NA	NA	NA	NA	NA	NA	NA	NA	NA	NA
115	220	2200	09:00:00	Morning	Summer 2017	0	0	0	1.3788	1.28875	1.20353	2.52686	13.9059	58	55.4286	56.3333	66.125	70.625
115	199	1990	22:00:00	Evening	Summer 2017	0	0	0	0.619322	1.16841	1.61184	1.41399	6.0706	63	73.2857	72.3333	64.1667	66.6875
115	212	2120	08:00:00	Morning	Summer 2017	0	0	0	6.10037	16.3863	20.4073	25.1061	20.8344	62	60.5714	64.8333	75.0833	70.4062
115	198	1980	21:00:00	Evening	Summer 2017	0	0	0	1.22753	2.73955	3.8502	11.5946	15.9779	62	75.7143	75.9167	69.6667	71.6889
115	166	1660	09:00:00	Morning	Summer 2017	0	0	0	1.61738	2.47054	2.27147	2.01033	1.79619	69	59.4286	60.25	69.25	66.6667
115	173	1730	22:00:00	Evening	Summer 2017	0	0	0	1.4853	2.35687	2.22741	2.23159	1.95506	70	80.1429	82.1667	71.3333	69.3542
115	170	1700	09:00:00	Morning	Summer 2017	0	0	0	0.769979	1.54586	1.572	1.58206	2.05446	68	54.5714	56.5	64.0833	65.1042
115	193	1930	22:00:00	Evening	Summer 2017	0	0	0	1.3591	2.08638	1.8555	1.67852	1.54626	64	75	78.0833	67.375	65.7708
115	177	1770	09:00:00	Morning	Summer 2017	1	0	0	20.7648	9.74343	5.52146	3.80472	2.90752	70	59	60.4167	71.25	70.25
115	187	1870	22:00:00	Evening	Summer 2017	0	0	0	16.6941	9.56605	8.97084	7.97425	5.10292	65	74.2857	79.9167	70.1667	70.75
115	197	1970	08:00:00	Morning	Summer 2017	0	0	0	45.6597	55.6539	45.7845	27.4806	15.2861	64	59.2857	62.25	70.875	71.0208
115	220	2200	22:00:00	Evening	Summer 2017	0	0	0	38.5642	43.4035	44.2341	49.142	28.5581	71	80	83.8333	72.7917	71.4792
115	207	2070	09:00:00	Morning	Summer 2017	0	0	0	88.7944	84.4531	71.3678	59.2684	43.9489	70	61.5714	64.0833	73.8333	72.3333
115	164	1640	22:00:00	Evening	Summer 2017	0	0	0	5.62896	11.3438	17.9546	46.0822	47.6121	70	79	81.8333	72.8333	72.8125
115	144	1440	09:00:00	Morning	Winter 2018	0	0	0	1.27177	1.02486	0.98012	0.962244	0.958944	32	31.7143	33.0833	35.7917	34.2121
115	193	1930	22:00:00	Evening	Winter 2018	0	0	0	0.73918	1.06568	1.26	1.12991	1.04428	33	34.4286	34.4167	33.5	34.2174
115	155	1550	10:00:00	Morning	Winter 2018	0	0	0	0.793745	0.948557	0.941374	1.10069	1.04181	33	32	31.75	33.0833	34.4167
115	193	1930	22:00:00	Evening	Winter 2018	0	NA	NA	1.34715	1.4087	1.2092	1.07529	1.1026	28	32.4286	33.9167	32.8333	33.1667
115	NA	NA	06:00:00	Morning	Winter 2018	NA	NA	NA	5.79736	2.91744	1.9498	1.47565	1.29527	23	25.1429	27.8333	30.9583	31.9167
115	143	1430	00:00:00	Evening	Winter 2018	0	0	0	1.03286	1.40083	1.26497	1.10934	1.11073	36	31	33.0833	32.4583	32.8542
115	142	1420	09:00:00	Morning	Winter 2018	0	0	0	0.671319	0.937759	1.62365	1.81063	1.80392	39	37.8571	37.0833	36.3333	33.0625
115	159	1590	21:00:00	Evening	Winter 2018	0	0	0	0.62778	0.908707	0.741098	1.18238	1.70664	40	42.7143	42	39.5417	35.0625
115	187	1870	08:00:00	Morning	Winter 2018	0	0	0	0.366148	0.885145	0.938304	0.849315	1.33632	39	39.5714	39.25	40.5	38.1042
115	197	1970	23:00:00	Evening	Winter 2018	0	0	0	0.836341	0.967567	0.869114	0.867843	0.912726	35	37.7143	40.8333	40.0417	39.8958
115	NA	NA	06:00:00	Morning	Winter 2018	NA	NA	NA	0.967676	1.00606	0.983277	0.879726	0.860787	32	31.7143	34.5	38.0417	39.2917
115	169	1690	22:00:00	Evening	Winter 2018	0	0	0	1.35925	1.35986	1.20225	1.20974	1.03855	31	36.5714	38.9167	35.5833	37.875
115	169	1690	09:00:00	Morning	Winter 2018	0	0	0	0.525171	0.931363	1.21911	1.20247	1.09617	31	27.5714	29.25	34.1667	35.625
115	149	1490	23:00:00	Evening	Winter 2018	0	0	0	0.572475	0.83406	0.867502	0.978869	1.10053	39	41.8571	42.3333	35.9583	35.6667
116	269	2690	06:00:00	Morning	Winter 2018	0	1	0	2.14681	10.112	9.86347	9.11622	9.11622	30	32.8571	37	38.0769	38.0769
116	247	2470	20:00:00	Evening	Winter 2018	1	0	0	1.90414	1.03718	2.79617	5.78322	5.8767	49	54.5714	49.75	42.0417	42.7037
116	277	2770	06:00:00	Morning	Winter 2018	0	1	0	0.475648	2.04044	2.48387	2.89634	5.0817	42	43.5714	46.25	46.1667	43.3243
116	239	2390	20:00:00	Evening	Winter 2018	0	0	0	0.509622	0.757891	0.829123	1.67763	3.73042	47	52.4286	50.6667	47.625	44.8333
116	277	2770	07:00:00	Morning	Winter 2018	0	1	0	0.404635	1.21527	1.60954	1.23292	2.02981	39	43.1429	45.3333	47.7917	47.2292
116	266	2660	21:00:00	Evening	Winter 2018	0	0	1	0.711693	1.16974	1.8055	1.71413	1.66682	40	41.2857	41.9167	42.9167	45.2292
116	252	2520	07:00:00	Morning	Winter 2018	0	0	0	0.472638	1.52989	1.52645	1.14604	1.5053	35	34.4286	34.5	35.75	37.6042
116	257	2570	21:00:00	Evening	Winter 2018	0	1	0	0.152338	0.269535	0.578009	1.07185	1.22269	37	41.2143	42.625	38.6042	37.6562
116	278	2780	11:00:00	Morning	Winter 2018	1	0	0	0.868046	2.41814	2.04286	1.87712	1.59782	46	36.4286	33.5833	37.7292	36.8021
116	261	2610	20:00:00	Evening	Winter 2018	0	0	0	2.02207	1.28767	1.33227	2.20638	1.65868	39	46.1429	44.75	39.0417	38.7604
116	270	2700	06:00:00	Morning	Winter 2018	0	0	0	0.253992	1.68123	3.68038	2.69136	2.20628	35	33.1429	36	39.2917	38.7188
116	242	2420	20:00:00	Evening	Winter 2018	0	0	0	0.792504	2.38727	2.63707	3.16202	2.6842	46	48.5714	46.3333	40.4167	39.7292
116	250	2500	18:00:00	Evening	Winter 2018	0	0	0	0.228131	0.819968	0.764969	1.5126	1.53094	37	36.5714	36.9167	37.1667	40.5833
116	NA	NA	NA	NA	Winter 2018	NA	1	0	NA	NA	NA	NA	NA	NA	NA	NA	NA	NA
116	260	2600	06:00:00	Morning	Winter 2018	0	1	0	0.220234	2.3484	2.26023	1.88718	1.55406	36	35.5714	37.4167	39.6667	43.75
117	321	3210	10:00:00	Morning	Summer 2017	0	0	0	1.10883	1.65446	1.63074	1.67794	3.68708	64	53.8571	53.5	67.5	68.6667
117	327	3270	10:00:00	Morning	Summer 2017	0	0	0	4.55003	5.14487	4.81907	5.69621	5.85981	76	61.1429	60.0833	69.8333	65.7647
117	269	2690	23:00:00	Evening	Summer 2017	0	0	1	0.915816	1.22372	1.45842	3.10771	4.70818	58	72	80.25	70.5417	69.6809
117	314	3140	09:00:00	Morning	Summer 2017	0	0	0	5.97653	9.88862	6.28074	3.86187	2.6869	58	48.5714	49.0833	58.9583	60.5
117	291	2910	22:00:00	Evening	Summer 2017	0	0	0	1.31686	1.55555	1.32576	1.47825	2.37518	56	66	69.5	61.5	66.1458
117	372	3720	10:00:00	Morning	Summer 2017	1	0	1	1.08395	1.78113	1.7098	1.51778	1.59786	65	56.4286	54.6667	62.0833	64.7917
117	348	3480	23:00:00	Evening	Summer 2017	0	0	1	1.54331	1.7611	1.57459	1.63249	1.55469	52	61.1429	67.4167	61.4167	61.3542
117	NA	NA	NA	NA	Summer 2017	NA	0	1	NA	NA	NA	NA	NA	NA	NA	NA	NA	NA
117	315	3150	09:00:00	Morning	Summer 2017	0	1	0	0.920857	1.99961	1.94285	7.7615	8.17637	61	54.1429	54.3333	61	60.9375
117	326	3260	22:00:00	Evening	Summer 2017	0	0	0	0.881868	1.10032	1.25035	1.57667	6.61896	57	60	61.268	57.8423	58.7128
117	301	3010	09:00:00	Morning	Summer 2017	1	0	0	0.737968	1.65574	1.4424	1.34689	4.5542	56	54.1429	55.4167	58.3007	59.6503
117	331	3310	22:00:00	Evening	Summer 2017	1	0	1	0.816558	1.04486	1.10638	1.26728	1.42197	52	54.1429	58.1667	56.5417	57.192
117	300	3000	22:00:00	Evening	Summer 2017	0	0	1	1.50145	10.1331	13.4236	11.6612	9.25418	57	66.4286	68.0833	59.5833	59.7083
117	308	3080	22:00:00	Evening	Summer 2017	1	0	0	3.58738	3.94457	7.05868	6.84712	4.21292	55	66.5714	70.4167	59.8333	60.6667
117	323	3230	10:00:00	Morning	Summer 2017	1	1	1	8.60222	12.9335	9.89889	8.47878	6.26019	59	51.5714	51.0833	60.75	59.7708
118	280	2800	19:00:00	Evening	Summer 2017	0	0	0	0.564983	1.44136	6.89247	7.47264	7.26512	75	85.7143	79.75	70.9167	73.2857
118	274	2740	20:00:00	Evening	Winter 2018	0	NA	NA	5.25212	2.1838	1.71596	4.96305	4.96851	30	40.5714	41.0833	35.875	36.2083
118	289	2890	21:00:00	Evening	Summer 2017	0	0	0	1.56339	3.04427	3.0456	2.87554	2.83455	56	67.2857	68.8333	61.5833	61.7083
118	283	2830	05:00:00	Morning	Summer 2017	0	0	0	1.0412	1.8612	1.89278	4.37783	5.87502	48	52.1429	63.5833	68.8333	69.5526
118	279	2790	18:00:00	Evening	Summer 2017	0	0	0	0.614677	2.30956	3.26276	2.558	5.29561	72	74.2857	66.4167	63.2917	67.1667
118	279	2790	05:00:00	Morning	Summer 2017	0	0	0	0.962404	2.80271	3.13805	3.02773	3.70278	53	54	59.1667	61.625	65.2292
118	266	2660	22:00:00	Evening	Winter 2018	0	0	0	5.08949	2.52109	1.69045	2.0441	1.58546	33	38.7143	42.0833	39.875	42.5833
118	262	2620	08:00:00	Morning	Winter 2018	0	0	0	0.939649	5.7397	7.73483	4.62705	3.23563	37	33.2857	32.6667	37.5417	39.7292
118	NA	NA	18:00:00	Evening	Winter 2018	NA	NA	NA	0.85575	0.96575	1.6046	4.66978	3.29183	40	42.2857	40.1667	36.5833	38.6042
118	258	2580	05:00:00	Morning	Winter 2018	0	0	0	2.18709	9.18254	8.67223	5.39307	4.9563	30	30	32.8333	36.1667	36.7917
118	275	2750	05:00:00	Morning	Summer 2017	0	0	0	1.22474	6.25153	9.32673	8.44164	8.44164	53	58.7143	68	70.7857	70.7857
118	267	2670	05:00:00	Morning	Winter 2018	0	0	0	1.1724	2.16693	2.45794	1.78477	1.65903	33	35.7143	41.6667	46.6667	46.7586
118	273	2730	21:00:00	Evening	Winter 2018	0	0	0	5.4653	2.35305	1.93095	2.78118	1.99187	40	47.4286	47.3333	41.6667	45.6889
118	264	2640	05:00:00	Morning	Winter 2018	0	0	0	0.605759	4.34798	4.50606	3.58184	2.6833	35	36.1429	40.1667	41.5417	44.1042
118	246	2460	20:00:00	Evening	Winter 2018	0	0	0	3.64205	3.8712	3.70703	4.02672	3.39619	44	52	48.5833	42.6667	42.2708
118	264	2640	05:00:00	Morning	Winter 2018	0	0	0	0.795393	4.5139	7.64335	5.13788	4.35986	38	38.1429	42.4167	43.375	42.4583
118	293	2930	05:00:00	Morning	Summer 2017	0	NA	NA	3.01802	3.0887	2.59218	2.80491	2.91632	44	47.7143	55.5	59.9583	60.7917
118	281	2810	21:00:00	Evening	Summer 2017	0	0	0	1.79106	4.24856	5.83863	9.60328	6.23941	56	69.8571	70.5833	59.8333	60.7083
118	262	2620	08:00:00	Morning	Summer 2017	0	0	0	12.3898	32.3626	21.6815	17.5874	10.9865	54	49.5714	51.8333	60.8333	60
118	283	2830	21:00:00	Evening	Summer 2017	0	0	0	1.82595	23.4914	23.4637	22.962	16.2826	60	68.7143	67.6667	59.4167	59.625
118	263	2630	08:00:00	Morning	Summer 2017	0	0	0	1.69818	4.58803	4.50292	14.2524	15.9199	58	52.8571	54.6667	60.8333	60.8333
118	268	2680	20:00:00	Evening	Summer 2017	0	NA	NA	0.206786	1.65546	1.74266	3.12279	12.9822	59	61.4286	61.1013	57.884	58.6503
118	274	2740	05:00:00	Morning	Summer 2017	0	0	0	0.560521	2.81258	2.14232	2.84395	11.2371	51	55	57.5	58.4257	59.3795
118	277	2770	20:00:00	Evening	Summer 2017	0	0	0	0.174715	1.49983	2.221	2.27554	2.69917	53	57	58.6667	57.2083	57.5462
118	258	2580	07:00:00	Morning	Winter 2018	0	0	0	0.806057	2.76391	2.34936	1.84738	1.69987	32	37.7143	38.9167	42.4167	46.6146
118	253	2530	20:00:00	Evening	Winter 2018	0	0	0	0.760499	1.7685	2.051	4.15494	4.09083	51	59.0714	55.7083	47.3125	44.9896
118	259	2590	05:00:00	Morning	Winter 2018	0	0	0	0.805163	1.02224	1.12396	1.57105	3.35447	46	46.4286	49.3333	50.0625	46.7188
118	263	2630	21:00:00	Evening	Winter 2018	0	0	0	1.08527	1.13549	1.05041	1.16011	2.59749	39	43.5714	45.4167	45.6667	46.6354
118	NA	NA	NA	NA	Summer 2017	NA	0	0	NA	NA	NA	NA	NA	NA	NA	NA	NA	NA
118	NA	NA	NA	NA	Winter 2018	NA	0	0	NA	NA	NA	NA	NA	NA	NA	NA	NA	NA
118	NA	NA	NA	NA	Winter 2018	NA	0	0	NA	NA	NA	NA	NA	NA	NA	NA	NA	NA
119	304	3040	06:00:00	Morning	Summer 2017	0	0	0	1.75471	3.12689	6.99986	9.94693	8.98832	51	56.7143	65	69.2917	66.4333
119	277	2770	06:00:00	Morning	Summer 2017	0	0	0	1.21763	1.5462	1.5422	1.49995	1.91581	51	53.4286	57.25	61.8333	65.2292
119	308	3080	19:00:00	Evening	Summer 2017	1	0	0	1.1898	1.65078	3.14904	4.98622	7.19053	75	85.7143	79.75	70.9167	69.7907
119	280	2800	06:00:00	Morning	Summer 2017	0	0	0	1.02905	1.53293	1.5798	2.33167	6.1393	47	50.5714	60.1667	68.625	68.9583
119	295	2950	20:00:00	Evening	Summer 2017	0	0	0	0.367819	1.46266	1.51038	1.49786	2.79391	60	71.4286	69.5	62.3333	66.6042
119	NA	NA	NA	NA	Summer 2017	NA	0	0	NA	NA	NA	NA	NA	NA	NA	NA	NA	NA
119	NA	NA	NA	NA	Summer 2017	NA	0	0	NA	NA	NA	NA	NA	NA	NA	NA	NA	NA
119	298	2980	20:00:00	Evening	Summer 2017	0	0	0	0.478422	1.36789	1.54303	1.82636	2.09816	53	57	58.6667	57.2083	57.5462
119	274	2740	20:00:00	Evening	Summer 2017	0	0	0	0.594543	1.34096	1.67055	1.56655	1.5322	61	69.8571	68.5833	61.5417	61.9375
119	302	3020	06:00:00	Morning	Summer 2017	1	0	0	9.90865	4.97495	2.81774	2.26693	1.88344	45	46.7143	53.1667	59.5833	60.7083
119	313	3130	20:00:00	Evening	Summer 2017	0	0	0	1.48428	2.77853	5.00736	4.47688	3.02171	62	73.1429	69.8333	59.7917	60.6667
119	270	2700	06:00:00	Morning	Summer 2017	0	0	0	12.8938	10.8499	7.01045	6.56642	4.41668	47	49.5714	55.1667	60.625	60.1042
119	302	3020	20:00:00	Evening	Summer 2017	0	0	0	1.07584	19.5198	19.0166	13.7404	9.10865	62	70.5714	67	59.4167	59.6042
119	275	2750	06:00:00	Morning	Summer 2017	0	0	0	0.416056	2.80242	4.41978	11.388	8.97719	50	52.5714	57.5	60.5417	60.5833
119	267	2670	21:00:00	Evening	Summer 2017	0	NA	NA	0.090147	1.72351	2.46042	2.47233	8.09786	62	61.1429	61.1847	57.759	58.5878
119	311	3110	07:00:00	Morning	Summer 2017	0	0	0	0.805664	2.51555	2.21998	2.29988	6.58397	53	54.5714	56.25	58.4673	59.567
120	165	1650	22:00:00	Evening	Winter 2018	0	0	0	1.28983	1.04089	1.00827	1.6292	1.68781	42	46.2857	48.4167	48.4583	48.1875
120	184	1840	21:00:00	Evening	Summer 2017	0	0	0	1.03643	1.07869	1.12223	1.29688	4.64838	58	69	69.75	61.8333	66.3333
120	168	1680	09:00:00	Morning	Summer 2017	0	0	0	1.12314	1.62247	1.56033	1.34128	2.21022	62	55	54.3333	62.0417	64.9792
120	174	1740	21:00:00	Evening	Summer 2017	0	0	0	1.31056	1.4557	1.27655	1.41844	1.35766	56	67.2857	68.8333	61.5833	61.7083
120	160	1600	10:00:00	Morning	Winter 2018	0	1	0	0.67763	0.918775	2.25013	1.76293	2.07303	48	49.8571	48.5	52.9583	49.3333
120	170	1700	10:00:00	Morning	Summer 2017	0	0	0	1.22427	1.46459	1.48882	2.40715	5.8024	64	53.8571	53.5	67.5	64.9706
120	158	1580	09:00:00	Morning	Winter 2018	0	1	0	2.0522	2.52187	3.86411	2.96246	3.05092	38	34.1429	34.6667	40.3333	37.9394
120	166	1660	21:00:00	Evening	Winter 2018	0	0	0	3.26153	4.95291	3.3099	3.58701	3.11998	45	47.2857	45.75	40.2083	40.0222
120	154	1540	09:00:00	Morning	Winter 2018	0	0	0	0.621297	0.911625	1.86639	2.58815	2.77531	48	44	42.5	44.125	42.2292
120	164	1640	09:00:00	Morning	Summer 2017	0	NA	NA	12.4021	11.9978	6.88723	4.08189	2.71158	58	48.5714	49.0833	58.9583	60.5
120	165	1650	22:00:00	Evening	Summer 2017	0	0	0	3.69034	3.08541	5.97949	6.89551	4.16268	55	66.5714	70.4167	59.8333	60.6667
120	149	1490	10:00:00	Morning	Summer 2017	0	0	0	8.79207	10.9001	8.45543	7.21746	5.88465	59	51.5714	51.0833	60.75	59.7708
120	159	1590	21:00:00	Evening	Summer 2017	0	0	0	1.78737	7.25782	9.61711	9.12183	7.93515	60	68.7143	67.6667	59.4167	59.625
120	163	1630	10:00:00	Morning	Summer 2017	0	1	0	1.34328	1.89761	1.81597	5.67493	6.4462	64	56	54.4167	61.25	61
120	167	1670	21:00:00	Evening	Summer 2017	0	0	0	0.723975	1.17083	1.32339	1.57807	5.34995	62	61.1429	61.1847	57.759	58.5878
120	152	1520	10:00:00	Morning	Summer 2017	0	1	0	0.715495	1.35331	1.27628	1.26392	3.46942	58	54.4286	54.9167	58.0923	59.6712
120	154	1540	21:00:00	Evening	Summer 2017	0	0	0	0.717389	0.897369	0.954814	1.10479	1.34143	52	55.7143	58.5	56.9583	57.3587
120	152	1520	10:00:00	Morning	Summer 2017	0	1	0	1.11774	1.13046	1.08251	1.00763	1.13578	58	54	52.5	55.3333	56.7128
120	161	1610	21:00:00	Evening	Summer 2017	0	NA	NA	0.933457	1.25982	1.25541	1.13811	1.12145	53	55.4286	57.4167	54.6667	55.8125
120	NA	NA	NA	NA	Winter 2018	NA	1	0	NA	NA	NA	NA	NA	NA	NA	NA	NA	NA
120	155	1550	22:00:00	Evening	Winter 2018	0	NA	NA	2.55713	1.64663	1.22157	1.09932	1.22385	43	47.7143	49.0833	47	46.4792
120	158	1580	10:00:00	Morning	Winter 2018	0	1	0	0.600915	2.29635	2.4538	1.83769	1.42571	40	37.7143	37.5	43.2917	45.1667
120	160	1600	22:00:00	Evening	Winter 2018	0	0	0	0.85958	1.32116	1.05041	1.34839	2.43189	46	48	49.1667	45.9583	43.2292
120	153	1530	09:00:00	Morning	Winter 2018	0	1	0	0.679549	0.993852	1.21507	1.01131	1.79973	46	44.2857	45	47.125	45.625
120	161	1610	22:00:00	Evening	Winter 2018	0	NA	NA	2.97105	3.44434	2.54914	2.6411	2.47703	45	52.1429	53	46.0417	44.5
120	160	1600	10:00:00	Morning	Winter 2018	0	1	0	1.29675	1.70954	2.21713	2.38313	2.41787	49	37.7143	38.4167	45.7083	44.7292
120	160	1600	22:00:00	Evening	Winter 2018	0	NA	NA	2.26372	1.73148	2.17214	2.31297	1.70614	43	49.1429	48.4167	42.9583	44.9792
120	160	1600	10:00:00	Morning	Winter 2018	0	1	0	0.734818	1.63542	2.73306	2.4526	2.14514	47	38.7143	39.0833	43.75	43.5208
120	161	1610	23:00:00	Evening	Winter 2018	0	0	0	12.4798	3.22088	1.41304	1.74532	2.20795	47	52.7143	57.3333	48.0417	47.0833
120	NA	NA	NA	NA	Summer 2017	NA	0	0	NA	NA	NA	NA	NA	NA	NA	NA	NA	NA
121	160	1600	19:00:00	Evening	Summer 2017	0	0	0	1.35216	2.39238	2.99116	3.97633	4.11902	63	73.2857	68.5	62.8333	67.7667
121	155	1550	07:00:00	Morning	Summer 2017	0	0	0	2.01125	2.24046	2.96887	2.98001	3.79041	51	53.7143	55.5	62	64.2619
121	169	1690	08:00:00	Morning	Summer 2017	0	0	0	0.916541	5.04522	4.98421	4.91983	4.91983	57	50.4286	55.1667	66.4211	66.4211
121	NA	NA	NA	NA	Summer 2017	NA	0	0	NA	NA	NA	NA	NA	NA	NA	NA	NA	NA
121	NA	NA	NA	NA	Winter 2018	NA	0	0	NA	NA	NA	NA	NA	NA	NA	NA	NA	NA
121	150	1500	06:00:00	Morning	Winter 2018	0	0	0	0.724206	1.02856	1.02038	0.867354	0.915519	30	32.5714	35.25	36.0417	34.6333
121	165	1650	20:00:00	Evening	Winter 2018	1	1	0	0.658626	1.21065	1.41157	1.21676	1.05129	33	35	34.0833	33.9167	34.2727
121	157	1570	21:00:00	Evening	Summer 2017	0	0	0	1.34652	2.38342	2.11919	2.56692	3.22438	56	67.2857	68.8333	61.5833	61.7083
121	154	1540	07:00:00	Morning	Summer 2017	0	0	0	12.7884	9.40707	6.42636	4.26124	3.62063	47	46.2857	51.1667	59.3333	60.6667
121	160	1600	20:00:00	Evening	Summer 2017	0	0	0	3.7604	4.15927	10.6001	8.9836	5.76111	62	73.1429	69.8333	59.7917	60.6667
121	157	1570	08:00:00	Morning	Summer 2017	0	0	0	1.94249	15.2267	12.0659	11.333	8.02164	54	49.5714	51.8333	60.8333	60
121	152	1520	22:00:00	Evening	Summer 2017	0	0	0	2.85731	4.87568	17.5624	14.5667	11.8608	57	66.4286	68.0833	59.5833	59.7083
121	150	1500	07:00:00	Morning	Summer 2017	0	0	0	2.65049	2.25892	2.68491	10.1808	10.9083	54	52.1429	55.75	60.6667	60.6875
121	159	1590	21:00:00	Evening	Summer 2017	0	0	0	0.787845	1.13065	1.22874	1.93295	8.28043	62	61.1429	61.1847	57.759	58.5878
121	149	1490	07:00:00	Morning	Summer 2017	0	0	0	1.24096	1.24586	1.05468	1.25536	5.71808	53	54.5714	56.25	58.4673	59.567
121	158	1580	22:00:00	Evening	Summer 2017	0	0	0	0.597361	1.13643	1.25757	1.30197	1.57396	52	54.1429	58.1667	56.5417	57.192
121	153	1530	08:00:00	Morning	Summer 2017	0	0	0	0.713917	1.33795	1.4125	1.39153	1.29408	54	51.8571	51.8333	55.25	56.8378
121	157	1570	20:00:00	Evening	Summer 2017	0	0	0	0.6742	1.98684	2.51215	1.96232	1.612	53	56.4286	57.5	54.6667	55.9375
121	153	1530	20:00:00	Evening	Winter 2018	0	0	0	0.791219	1.02286	1.04842	1.13395	1.07531	42	43.8571	39.9167	34.8333	35.4167
121	150	1500	20:00:00	Evening	Winter 2018	0	0	1	0.692703	0.932033	1.12741	1.8258	1.39268	37	37.7143	34.4167	30.2917	31.6667
121	162	1620	07:00:00	Morning	Winter 2018	0	0	0	0.352597	0.897419	1.00787	1.1844	1.01802	32	31.7143	32.25	32.9583	34.4583
121	149	1490	19:00:00	Evening	Winter 2018	0	0	1	1.22959	1.05506	0.95348	0.980673	1.08286	32	34.8571	34.0833	33.1667	33.625
121	150	1500	07:00:00	Morning	Winter 2018	0	0	0	1.20968	3.1527	2.52583	1.73966	1.46203	21	23	27.0833	30.5833	31.7708
121	147	1470	22:00:00	Evening	Winter 2018	0	0	0	0.802566	0.943036	0.986983	0.988857	0.970333	36	38.5714	41.25	40.1667	39.9167
121	162	1620	07:00:00	Morning	Winter 2018	0	0	0	0.597862	0.949878	0.98185	1.07042	1.40504	40	37.1429	36.75	34.9167	32.75
121	151	1510	20:00:00	Evening	Winter 2018	0	0	0	0.883157	0.858744	0.932545	0.947496	1.38665	41	41.8571	41.75	39.375	34.8333
121	144	1440	08:00:00	Morning	Winter 2018	0	0	0	0.736651	0.98506	1.00497	0.968755	1.00684	39	39.5714	39.25	40.5	38.1042
121	163	1630	07:00:00	Morning	Winter 2018	1	0	0	0.99203	0.997843	0.962867	0.967141	0.959627	31	32	33.9167	37.75	39.1458
121	150	1500	21:00:00	Evening	Winter 2018	0	0	0	1.3247	1.11069	1.09913	1.05877	1.02552	30	38.4286	39.0833	35.875	38.0833
121	152	1520	07:00:00	Morning	Winter 2018	0	NA	NA	0.509448	0.95457	1.25618	1.1625	1.06482	27	27.1429	30.5	34.4167	36.0833
122	279	2790	08:00:00	Morning	Winter 2018	0	0	0	0.709406	1.22686	1.60126	1.91035	2.02681	31	31.7143	32	33.0417	34.4583
122	276	2760	21:00:00	Evening	Winter 2018	1	0	1	0.186198	1.09886	2.24467	2.10305	2.3944	33	34.7143	34.3333	33.7083	34.2444
122	307	3070	10:00:00	Morning	Summer 2017	0	1	1	2.35197	6.77144	7.84436	5.75173	5.03566	61	53.1429	53.6667	60.0833	58.25
122	339	3390	22:00:00	Evening	Summer 2017	1	0	0	1.79393	2.00677	2.17251	5.00843	4.2548	60	68	70.4167	62.0417	61.5682
122	255	2550	08:00:00	Morning	Summer 2017	1	NA	NA	1.2734	2.78281	2.52282	3.04984	3.97429	58	51.5714	55	62.0833	61.125
122	292	2920	22:00:00	Evening	Summer 2017	1	0	0	0.685887	5.37812	5.71697	4.08643	4.54743	60	71.7143	75.9167	65.4167	63.7292
122	292	2920	22:00:00	Evening	Summer 2017	1	0	0	0.685887	5.37812	5.71697	4.08643	4.54743	60	71.7143	75.9167	65.4167	63.7292
122	323	3230	10:00:00	Morning	Summer 2017	1	0	0	1.17045	4.66983	4.83878	5.27788	3.79604	71	55.8571	54.5	65.2083	63.9375
122	301	3010	22:00:00	Evening	Summer 2017	0	0	1	2.51029	3.07455	3.44451	4.14165	4.11404	NA	NA	NA	NA	NA
122	267	2670	09:00:00	Morning	Summer 2017	0	0	0	1.05524	4.0127	4.1089	3.86939	4.50428	57	58.1429	67.75	63	64.2083
122	259	2590	22:00:00	Evening	Summer 2017	0	0	1	0.6286	1.21724	1.86737	2.84562	3.49363	50	58.2857	59.75	64.5	65
122	254	2540	10:00:00	Morning	Summer 2017	0	0	0	0.531431	2.11483	1.83566	1.85151	2.74285	57	50	52.9167	56.2917	60.1458
122	271	2710	22:00:00	Evening	Summer 2017	0	NA	NA	0.470451	1.85455	1.51136	1.67351	2.25957	50	54.7143	55.0833	55.0417	59.6458
122	304	3040	10:00:00	Morning	Summer 2017	0	0	1	0.676331	1.69782	1.74243	1.62689	1.7392	60	53.1429	50.6667	52.875	55.1458
122	293	2930	20:00:00	Evening	Summer 2017	1	0	0	0.769465	1.13932	1.51931	1.47546	1.58209	48	58.5714	59.8333	55.0417	55.3958
122	305	3050	08:00:00	Morning	Winter 2018	0	NA	NA	0.442942	2.05796	2.06399	2.14328	2.51152	30	32	33.75	35.875	34.3438
122	NA	NA	NA	NA	Summer 2017	NA	0	0	NA	NA	NA	NA	NA	NA	NA	NA	NA	NA
122	294	2940	20:00:00	Evening	Winter 2018	1	0	0	1.16582	1.73451	1.34864	1.47495	1.80833	30	34.1429	34.0833	33.0417	33.4792
122	273	2730	08:00:00	Morning	Winter 2018	0	0	0	1.8584	5.67097	4.30335	2.826	2.36817	23	22.5714	26.1667	30.125	31.5833
122	285	2850	21:00:00	Evening	Winter 2018	0	0	0	1.01928	1.36251	2.1049	3.23298	2.36272	37	37.4286	35.5833	30.5833	31.75
122	279	2790	09:00:00	Morning	Winter 2018	1	0	0	0.155434	1.59187	1.6215	1.8632	2.36853	39	37.8571	37.0833	36.3333	33.0625
122	278	2780	20:00:00	Evening	Winter 2018	0	0	1	0.494423	1.00823	1.04377	1.32941	2.27094	41	41.8571	41.75	39.375	34.8333
122	299	2990	10:00:00	Morning	Winter 2018	0	0	0	0.762104	1.95653	1.61419	1.32077	1.58509	41	39.7143	39.0833	40.5833	38.7083
122	312	3120	21:00:00	Evening	Winter 2018	0	0	1	0.89174	2.2699	2.5541	1.9868	1.63387	37	39.5714	41.5	40.2917	39.9167
122	297	2970	07:00:00	Morning	Winter 2018	0	0	0	2.31961	2.96198	2.42924	2.56479	1.86516	31	32	33.9167	37.75	39.1458
122	292	2920	23:00:00	Evening	Winter 2018	0	0	0	1.40725	1.93175	1.82275	2.07372	2.0215	31	34.7143	38.5	35.375	37.7083
122	292	2920	08:00:00	Morning	Winter 2018	0	0	0	0.761911	0.936728	1.81234	1.58218	2.04816	29	27	29.75	34.25	35.8333
122	310	3100	21:00:00	Evening	Winter 2018	0	0	0	0.819332	1.60476	2.39145	1.91801	1.98001	41	43.4286	41	35.125	35.5
122	NA	NA	NA	NA	Winter 2018	NA	0	0	NA	NA	NA	NA	NA	NA	NA	NA	NA	NA
122	NA	NA	NA	NA	Summer 2017	NA	0	1	NA	NA	NA	NA	NA	NA	NA	NA	NA	NA
123	252	2520	21:00:00	Evening	Summer 2017	0	1	0	0.77613	1.85657	3.74757	2.76022	2.76431	62	75.4286	76.1667	65.375	65.35
123	273	2730	07:00:00	Morning	Summer 2017	0	0	0	1.80996	2.49568	2.06392	2.89055	2.60146	51	50.8571	56.5833	65.2917	63.7292
123	270	2700	07:00:00	Morning	Summer 2017	0	0	0	1.4456	1.42371	1.88903	2.31236	2.4451	50	51.1429	56.5	62.1667	61.2308
123	232	2320	20:00:00	Evening	Summer 2017	0	0	1	0.503338	1.01621	1.43114	2.49244	2.27032	55	61.5714	60.5	66.125	65.6667
123	259	2590	09:00:00	Morning	Summer 2017	0	0	0	0.744565	3.1925	2.6271	2.03585	2.37162	54	49	53.9167	56.6667	60.6042
123	216	2160	20:00:00	Evening	Summer 2017	0	0	0	0.803118	1.19662	1.34027	1.94203	2.21724	53	56.1429	53.9167	55.75	59.5625
123	231	2310	10:00:00	Morning	Summer 2017	0	0	0	0.827707	1.79152	1.89003	1.58984	1.77878	60	53.1429	50.6667	52.875	55.1458
123	244	2440	20:00:00	Evening	Summer 2017	0	0	1	0.693582	0.922546	1.3013	1.49492	1.71848	48	58.5714	59.8333	55.0417	55.3958
123	255	2550	09:00:00	Morning	Summer 2017	0	0	0	0.710063	1.52825	1.76361	1.41404	1.50657	52	45.5714	44.9167	52.1667	52.2917
123	221	2210	21:00:00	Evening	Summer 2017	0	0	0	1.24144	0.574548	0.603889	1.18375	1.33705	49	55	57.0833	51	52.9167
123	228	2280	11:00:00	Morning	Summer 2017	1	0	0	0.951089	1.8357	1.85136	1.24953	1.34018	63	48.7143	45.9167	51.125	51.4375
123	250	2500	21:00:00	Evening	Summer 2017	1	0	0	2.32493	1.63178	0.994795	1.46612	1.32493	50	61.1429	62.9167	53.9583	52.4792
123	253	2530	06:00:00	Morning	Winter 2018	0	0	0	0.373441	2.69265	3.32635	3.62157	3.51333	32	31.5714	32.5	32.875	32.9259
123	254	2540	21:00:00	Evening	Winter 2018	1	0	0	1.267	0.925057	1.15056	1.82166	2.64612	31	33.4286	34	32.9167	33.1429
123	231	2310	20:00:00	Evening	Summer 2017	0	0	0	1.20038	1.51623	1.93328	2.04819	2.40665	63	77.1429	70.25	64.5417	64.8125
123	268	2680	07:00:00	Morning	Summer 2017	0	1	0	1.51345	1.96847	3.4471	2.75586	2.82321	59	60.2857	70.5833	63	64.2083
123	262	2620	08:00:00	Morning	Winter 2018	0	0	0	0.369215	1.63425	1.92055	1.70768	2.14313	38	37.4286	37	35.7083	32.9167
123	245	2450	21:00:00	Evening	Winter 2018	0	NA	NA	0.371231	2.10489	2.02553	1.95334	2.34644	40	42.7143	42	39.5417	35.0625
123	265	2650	08:00:00	Morning	Winter 2018	1	0	0	0.598749	1.77347	1.82263	1.92199	1.81484	39	39.5714	39.25	40.5	38.1042
123	NA	NA	18:00:00	Evening	Winter 2018	NA	NA	NA	0.80237	0.998395	1.082	1.59911	1.67616	39	42.5714	41.5833	40.6667	39.8125
123	261	2610	08:00:00	Morning	Winter 2018	1	0	0	0.936479	1.12021	0.916454	0.889231	1.40561	31	31.8571	33.25	37.4167	38.9583
123	NA	NA	18:00:00	Evening	Winter 2018	NA	NA	NA	3.53553	1.58077	1.16857	0.964762	1.28194	38	41.8571	37.8333	36.1667	38.4167
123	246	2460	09:00:00	Morning	Winter 2018	0	0	0	0.607654	1.24811	1.37215	1.33599	1.11965	31	27.5714	29.25	34.1667	35.625
123	243	2430	23:00:00	Evening	Winter 2018	0	0	1	0.696454	1.29916	1.28185	1.25826	1.23517	39	41.8571	42.3333	35.9583	35.6667
123	259	2590	08:00:00	Morning	Winter 2018	1	NA	NA	0.442166	1.07616	1.06397	1.12916	1.24972	38	38.2857	39.3333	39.625	36.9375
123	231	2310	21:00:00	Evening	Winter 2018	1	0	0	0.700727	1.44876	1.57727	1.28914	1.30878	44	44.1429	43.3333	41.1667	38.1458
123	NA	NA	NA	NA	Winter 2018	NA	0	1	NA	NA	NA	NA	NA	NA	NA	NA	NA	NA
123	278	2780	07:00:00	Morning	Winter 2018	0	0	0	1.45224	5.72392	4.02825	2.55919	3.0245	21	23	27.0833	30.5833	31.7708
123	255	2550	20:00:00	Evening	Winter 2018	0	0	0	0.841998	1.46804	1.4948	2.75515	2.3201	37	37.7143	34.4167	30.2917	31.6667
123	NA	NA	NA	NA	Summer 2017	NA	0	0	NA	NA	NA	NA	NA	NA	NA	NA	NA	NA
123	NA	NA	NA	NA	Winter 2018	NA	0	0	NA	NA	NA	NA	NA	NA	NA	NA	NA	NA
123	NA	NA	NA	NA	Winter 2018	NA	0	0	NA	NA	NA	NA	NA	NA	NA	NA	NA	NA
124	301	3010	07:00:00	Morning	Summer 2017	0	0	0	0.165138	6.42359	7.35623	4.79877	4.66042	52	51.1429	55.75	60.125	58.6
124	323	3230	19:00:00	Evening	Summer 2017	0	1	0	0.729826	0.838467	1.71294	2.3726	2.36899	60	62.2857	60.3333	66.2917	65.7708
124	344	3440	07:00:00	Morning	Summer 2017	0	0	0	1.98946	1.64383	1.56597	1.63946	1.96193	46	49.4286	56.3333	58.9583	62.1458
124	302	3020	23:00:00	Evening	Summer 2017	0	0	0	0.722383	0.980494	0.852449	1.24307	1.72403	51	54	55.0833	54.5	59.6667
124	282	2820	07:00:00	Morning	Summer 2017	0	1	0	0.485635	2.50204	1.87318	1.47094	1.5552	50	50.1429	50.75	52.0833	57.0208
124	327	3270	19:00:00	Evening	Summer 2017	0	0	0	1.05095	0.647997	0.710923	1.29205	1.30469	53	60.8571	59.5833	55.1667	55.5
124	291	2910	08:00:00	Morning	Summer 2017	0	0	0	0.694536	1.87976	1.67715	1.21759	1.31294	49	44.1429	44.8333	52.3333	52.2083
124	332	3320	21:00:00	Evening	Summer 2017	1	0	0	0.962136	2.19444	1.2588	1.46391	1.39544	49	55	57.0833	51	52.9167
124	309	3090	06:00:00	Morning	Winter 2018	0	NA	NA	0.781763	0.975582	1.10434	1.17058	1.14137	32	31.5714	32.5	32.875	32.9
124	364	3640	18:00:00	Evening	Winter 2018	0	0	0	0.671928	0.910919	0.949286	1.02681	1.08649	32	35.4286	34.0833	33.2917	33.2381
124	317	3170	06:00:00	Morning	Winter 2018	0	0	0	4.43929	2.96506	2.02894	1.48911	1.32985	23	25.1429	27.8333	30.9583	31.9167
124	NA	NA	18:00:00	Evening	Winter 2018	NA	NA	NA	1.02357	1.0445	1.37337	1.70116	1.36398	37	37.4286	31.9167	29.875	31.5833
124	NA	NA	06:00:00	Morning	Winter 2018	NA	NA	NA	1.0456	0.981653	0.915177	1.14427	1.31669	39	36.5714	36.5833	34.25	32.6042
124	336	3360	16:00:00	Evening	Winter 2018	0	0	0	0.15595	0.879336	0.935951	0.942798	1.31096	48	42.5714	39.9167	38.3333	34.0833
124	329	3290	07:00:00	Morning	Winter 2018	0	0	0	0.344176	0.905836	1.06184	0.967732	0.985301	39	39.7143	39.5	40.5417	37.7292
124	350	3500	19:00:00	Evening	Winter 2018	1	1	0	0.713398	0.719825	0.814359	0.938099	0.916709	39	42	41.5833	40.5417	39.8542
124	342	3420	06:00:00	Morning	Winter 2018	0	0	0	0.799104	0.952866	0.987697	0.901442	0.93732	32	31.7143	34.5	38.0417	39.2917
124	354	3540	21:00:00	Evening	Winter 2018	0	0	0	0.941396	1.13637	1.08647	1.06698	0.985869	30	38.4286	39.0833	35.875	38.0833
124	363	3630	07:00:00	Morning	Winter 2018	0	0	0	0.755946	0.983581	1.23274	1.15044	1.02354	27	27.1429	30.5	34.4167	36.0833
124	359	3590	17:00:00	Evening	Winter 2018	1	0	0	0.823473	0.797431	0.812067	1.03394	1.02074	45	42.7143	35.5833	34.2083	35.1458
124	352	3520	07:00:00	Morning	Winter 2018	0	0	0	0.780377	0.961486	0.997763	0.902848	1.02664	38	38.4286	39.75	39.1667	36.7917
124	NA	NA	18:00:00	Evening	Winter 2018	NA	NA	NA	NA	NA	NA	NA	NA	NA	NA	NA	NA	NA
124	321	3210	20:00:00	Evening	Summer 2017	0	0	0	1.47877	3.88351	3.46721	5.35982	4.22289	63	72.5714	69.1667	61.9167	61.3953
124	NA	NA	06:00:00	Morning	Summer 2017	NA	NA	NA	2.56404	2.69364	2.65058	2.95782	3.83663	49	52.5714	58.4167	62.25	61.2292
124	328	3280	17:00:00	Evening	Summer 2017	0	0	0	1.21303	4.69678	4.18364	3.59283	4.27243	84	81.5714	68.8333	64.7083	63.1042
124	348	3480	07:00:00	Morning	Summer 2017	0	0	0	0.193651	2.73275	3.19419	3.83562	3.29597	51	50.8571	56.5833	65.2917	63.7292
124	296	2960	21:00:00	Evening	Summer 2017	0	0	0	0.151584	1.59962	1.80532	2.0386	2.85424	60	74.7143	71.4167	64	64.625
124	357	3570	09:00:00	Morning	Summer 2017	0	0	0	1.19871	3.42536	3.45681	2.63107	3.10628	57	58.1429	67.75	63	64.2083
125	226	2260	09:00:00	Morning	Summer 2018	0	0	0	0.291511	2.40432	2.50144	2.36074	2.97658	61	52	53.4167	62.25	63.3333
125	215	2150	21:00:00	Evening	Summer 2018	0	0	0	0.709652	1.05462	1.02826	1.76485	1.76429	61	71.2857	72.0833	62.75	63.7083
125	215	2150	08:00:00	Morning	Summer 2018	0	0	0	0.412379	1.62258	1.81505	1.66716	1.93916	59	58.5714	58.75	65.0833	63.75
125	222	2220	22:00:00	Evening	Summer 2018	0	0	0	0.830461	1.58536	1.96513	1.84015	1.79073	60	65.7143	68.9167	63.7083	63.2083
125	233	2330	09:00:00	Morning	Summer 2018	0	0	0	1.21422	1.45033	2.72832	2.21279	1.80012	59	52.4286	53.25	61.1667	63.1875
125	216	2160	21:00:00	Evening	Summer 2018	0	0	0	0.455823	0.432915	1.07944	1.90388	1.81291	59	63.5714	65.3333	59.2917	61.5
125	NA	NA	06:00:00	Morning	Summer 2018	NA	NA	NA	1.71808	2.14035	1.82046	1.52906	1.90908	54	52.4286	55.6667	59.1667	60.5417
125	247	2470	09:00:00	Morning	Summer 2018	0	0	0	1.77894	11.767	12.0518	11.0673	10.0264	63	57	58.8333	68.9583	65.2667
125	236	2360	23:00:00	Evening	Summer 2018	0	0	0	1.30975	2.58877	4.72767	7.96245	8.26975	58	66.8571	73.3333	65.9583	67.4545
125	234	2340	08:00:00	Morning	Summer 2018	0	0	0	1.90012	3.21143	3.52753	4.40924	7.73388	56	49.7143	53.5	63.6667	66.2708
125	231	2310	23:00:00	Evening	Summer 2018	0	0	0	0.521707	0.627945	3.3511	4.51238	6.23742	56	62.1429	69.6667	61.5833	63.7708
125	240	2400	10:00:00	Morning	Summer 2018	0	0	0	0.750674	1.53022	1.45272	3.43247	3.88042	65	60.1429	58.5833	64.5	63.9792
125	219	2190	22:00:00	Evening	Summer 2018	0	0	0	0.681247	2.39894	2.17544	1.81408	3.24565	60	69	71	64.7917	63.25
125	NA	NA	NA	NA	Summer 2018	NA	0	0	NA	NA	NA	NA	NA	NA	NA	NA	NA	NA
125	NA	NA	NA	NA	Summer 2018	NA	0	0	NA	NA	NA	NA	NA	NA	NA	NA	NA	NA
125	NA	NA	NA	NA	Winter 2018	NA	0	0	NA	NA	NA	NA	NA	NA	NA	NA	NA	NA
125	NA	NA	NA	NA	Winter 2018	NA	0	0	NA	NA	NA	NA	NA	NA	NA	NA	NA	NA
125	240	2400	10:00:00	Morning	Winter 2018	0	0	0	0.677275	2.50597	5.59671	3.47716	2.31761	42	34.5714	32.9167	37.6875	36.7188
125	240	2400	22:00:00	Evening	Winter 2018	1	0	0	2.49621	2.20609	1.68746	3.64208	2.43932	34	42.4286	45.3333	39.125	38.9271
125	241	2410	09:00:00	Morning	Winter 2018	0	NA	NA	0.589638	1.90088	4.38444	2.91406	3.13693	41	35.1429	34.4167	39.7917	38.8021
125	223	2230	23:00:00	Evening	Winter 2018	0	0	0	1.33742	2.8391	2.45391	3.1164	2.95341	38	44.5714	46.9167	41.1667	40.1458
125	242	2420	08:00:00	Morning	Winter 2018	0	0	0	0.77836	2.27525	2.4658	2.23267	2.60653	44	40.5714	41.4167	43.875	41.75
125	220	2200	00:00:00	Evening	Winter 2018	0	0	0	0.481655	2.56812	2.34091	2.93618	2.85099	49	44.4286	46.3333	41.3333	40.2917
125	240	2400	08:00:00	Morning	Winter 2018	0	0	0	0.448816	1.54406	3.21442	3.41676	5.99921	44	43.1429	44.5833	47.1667	43.5312
125	227	2270	21:00:00	Evening	Winter 2018	0	0	0	0.850125	1.90652	2.00012	2.53796	4.80945	47	51.1429	50.9167	47.5417	45.5111
125	249	2490	07:00:00	Morning	Winter 2018	0	0	0	0.719242	1.98201	2.3768	2.12687	3.01066	39	43.1429	45.3333	47.7917	47.2292
125	225	2250	21:00:00	Evening	Winter 2018	0	0	0	0.355416	0.794694	1.1649	1.60448	2.07122	40	41.2857	41.9167	42.9167	45.2292
125	232	2320	07:00:00	Morning	Winter 2018	0	0	0	0.909824	2.04654	1.74134	1.45414	1.79051	36	35.7143	37	39.4583	43.625
125	216	2160	21:00:00	Evening	Winter 2018	0	0	0	0.739532	1.34954	1.43362	1.61242	1.60845	34	34.7143	36.75	36.7083	39.8125
125	232	2320	09:00:00	Morning	Winter 2018	0	0	0	0.718795	1.05131	1.11722	1.27542	1.37674	39	35.2857	34.5833	35.6667	37.4792
125	235	2350	23:00:00	Evening	Winter 2018	0	0	0	6.25344	5.54347	3.20049	2.14861	1.8841	31	38.0714	41.875	38.7292	37.4896
125	227	2270	14:00:00	Evening	Summer 2018	0	0	0	0.681554	2.41587	2.36141	1.71755	1.92408	62	63.4286	58.5833	59.4167	59.9792
126	215	2150	20:00:00	Evening	Summer 2018	0	0	0	0.814968	1.03823	1.05924	1.41902	1.74369	63	69.2857	68.75	63.75	63.2708
126	208	2080	06:00:00	Morning	Summer 2018	0	0	0	1.3148	2.34186	1.87241	1.67183	1.87594	47	50.2857	56.4167	61.9167	63.1875
126	223	2230	20:00:00	Evening	Summer 2018	0	0	0	0.952569	1.29994	1.52023	1.72785	1.57343	61	65	65.1667	59.375	61.5625
126	218	2180	08:00:00	Morning	Summer 2018	0	0	0	0.756181	2.16361	1.77879	1.96163	1.67688	59	58.5714	58.75	65.0833	63.75
126	216	2160	06:00:00	Morning	Summer 2018	0	0	0	4.14612	14.1968	11.6158	9.23021	8.95865	53	56.2857	64.1667	68.4167	66.8846
126	245	2450	21:00:00	Evening	Summer 2018	0	0	0	1.85461	1.45128	3.61349	7.81077	7.11661	62	73.2857	74	66.4167	68.1707
126	228	2280	06:00:00	Morning	Summer 2018	0	0	0	2.89948	3.6645	3.62453	4.07851	6.65436	46	50.1429	57.6667	64.2083	66.3125
126	239	2390	20:00:00	Evening	Summer 2018	0	0	0	0.751407	1.6268	3.79103	3.80302	5.89266	60	70.8571	70.25	61.875	64.3333
126	242	2420	10:00:00	Morning	Summer 2018	0	0	0	0.550698	1.08568	1.22083	2.11758	3.03582	65	60.1429	58.5833	64.5	63.9792
126	248	2480	21:00:00	Evening	Summer 2018	1	0	0	1.1427	0.962829	0.792826	1.00533	2.39932	62	71.2857	71.0833	64.6667	63.25
126	272	2720	10:00:00	Morning	Summer 2018	1	0	0	0.748241	4.4601	3.03609	1.91043	2.01401	67	54.7143	53.3333	62.1667	63.3333
126	223	2230	20:00:00	Evening	Summer 2018	0	0	0	0.362332	0.884714	2.14447	2.06835	1.52611	64	73.7143	71.4167	62.7917	63.625
126	216	2160	19:00:00	Evening	Winter 2018	0	0	0	0.669174	1.34634	1.18977	1.14847	1.52741	39	42	41.5833	40.5417	39.8542
126	208	2080	08:00:00	Morning	Winter 2018	0	0	0	1.25634	1.37722	1.93479	1.54839	1.54342	31	31.8571	33.25	37.4167	38.9583
126	217	2170	19:00:00	Evening	Winter 2018	0	0	0	0.822458	1.89862	1.85983	1.90289	1.52568	36	41.5714	38.3333	36.125	38.3333
126	184	1840	08:00:00	Morning	Winter 2018	0	0	0	0.738534	1.9164	1.87757	1.88067	1.71453	29	27	29.75	34.25	35.8333
126	238	2380	08:00:00	Morning	Summer 2018	0	0	0	1.24611	1.68632	1.69761	1.60892	1.55314	58	54.1429	54.1667	59.6667	60.4167
126	227	2270	20:00:00	Evening	Summer 2018	0	0	0	1.36589	1.16929	1.03299	1.3653	1.54658	54	60.7143	62.75	58.4583	58.9167
126	216	2160	07:00:00	Morning	Winter 2018	0	0	0	0.893792	1.05704	1.18201	2.80856	2.82705	32	31.7143	32.25	32.9583	32.871
126	231	2310	19:00:00	Evening	Winter 2018	0	NA	NA	2.37764	1.8698	1.72573	1.45387	2.5197	32	34.8571	34.0833	33.1667	33.2093
126	197	1970	08:00:00	Morning	Winter 2018	0	0	0	1.62633	4.03052	2.97595	2.41267	2.55557	23	22.5714	26.1667	30.125	31.5833
126	230	2300	19:00:00	Evening	Winter 2018	0	0	0	0.541285	1.07075	1.32413	2.15678	1.80532	37	37.7143	33.0833	30.0833	31.625
126	214	2140	08:00:00	Morning	Winter 2018	0	0	0	0.848815	2.16539	1.88137	1.53298	1.97282	38	37.4286	37	35.7083	32.9167
126	233	2330	19:00:00	Evening	Winter 2018	0	0	0	1.03323	2.26959	1.89111	1.90634	2.03156	42	42.1429	41.5833	39.1667	34.625
126	213	2130	08:00:00	Morning	Winter 2018	0	0	0	0.743262	1.00873	1.10461	1.53845	1.53572	39	39.5714	39.25	40.5	38.1042
126	NA	NA	NA	NA	Winter 2018	NA	0	0	NA	NA	NA	NA	NA	NA	NA	NA	NA	NA
126	209	2090	19:00:00	Evening	Winter 2018	0	0	0	0.895552	1.12506	1.14889	1.42596	1.66443	43	44	38.5833	34.5417	35.3333
126	209	2090	07:00:00	Morning	Winter 2018	0	0	0	0.878817	1.05339	1.18902	1.16895	1.47519	38	38.4286	39.75	39.1667	36.7917
126	202	2020	19:00:00	Evening	Winter 2018	0	0	0	0.579216	1.58576	1.53629	1.36266	1.39431	44	44.2857	42.3333	41.0417	37.7917
127	423	4230	17:00:00	Evening	Winter 2018	0	0	0	0.291543	3.53603	3.55867	2.58881	1.84329	53	51.5714	49.1667	48.2083	52.6042
127	384	3840	10:00:00	Morning	Winter 2018	0	0	0	0.692247	1.05862	1.18773	1.17403	1.83641	56	54.7143	56.0833	60.1667	56.2083
127	NA	NA	18:00:00	Evening	Winter 2018	NA	NA	NA	2.22546	1.13451	0.894754	1.06378	1.47983	48	51.1429	53	56.1667	56.5417
127	NA	NA	06:00:00	Morning	Winter 2018	NA	NA	NA	3.53553	2.64043	1.90189	1.39832	1.28607	47	47	47.1667	50.0833	55.1042
127	370	3700	07:00:00	Morning	Winter 2018	0	1	0	0.114094	2.59222	2.57273	2.24278	2.24278	32	32	35.4167	37.6429	37.6429
127	394	3940	19:00:00	Evening	Winter 2018	0	0	0	2.11027	2.10652	3.10578	2.83925	2.64109	48	50.4286	45.1667	40.2917	41.1154
127	395	3950	08:00:00	Morning	Winter 2018	0	0	0	0.188548	0.835753	1.32416	2.29814	2.22227	45	44.8571	46.0833	46.2917	42.8205
127	424	4240	21:00:00	Evening	Winter 2018	0	1	0	1.77693	1.39663	1.42406	1.33686	2.06745	53	57	55.9167	50.8333	45.8542
127	409	4090	10:00:00	Morning	Winter 2018	0	0	0	1.31893	1.5908	1.46959	1.41553	1.72991	48	45	46.9167	51.6667	49.3958
127	399	3990	21:00:00	Evening	Winter 2018	0	0	0	0.709383	2.499	3.179	2.35572	1.84629	53	53.4286	51	49.25	50.0417
127	394	3940	09:00:00	Morning	Winter 2018	0	0	0	0.983218	1.07344	1.82187	2.50044	1.98934	55	53.1429	52.75	51.875	51.7917
127	NA	NA	18:00:00	Evening	Winter 2018	NA	NA	NA	1.11027	1.04237	1.11485	1.89589	1.92949	66	66.4286	60.9167	56.9167	53.1458
127	NA	NA	NA	NA	Winter 2018	NA	0	0	NA	NA	NA	NA	NA	NA	NA	NA	NA	NA
127	NA	NA	NA	NA	Winter 2018	NA	0	0	NA	NA	NA	NA	NA	NA	NA	NA	NA	NA
127	425	4250	11:00:00	Morning	Winter 2018	0	1	0	1.06192	2.21988	2.63129	2.70527	2.2549	53	43.1429	41.4167	45.3333	46.9375
127	411	4110	19:00:00	Evening	Winter 2018	0	0	0	0.606416	1.3481	1.95715	2.11447	2.3679	56	61	53.5833	47.9167	48.2292
128	NA	NA	06:00:00	Morning	Summer 2018	NA	NA	NA	7.1	4.47673	4.05582	2.79275	2.43862	53	57.7143	66.4167	71	68.2
128	NA	NA	18:00:00	Evening	Summer 2018	NA	NA	NA	10.309	4.80014	3.70588	3.88085	2.8007	92	90.2857	79.1667	72.7917	71.3333
128	302	3020	06:00:00	Morning	Summer 2018	1	0	0	1.355	5.01767	6.06288	4.88438	3.83856	61	62.7143	71	75.0833	73.0417
128	302	3020	17:00:00	Evening	Summer 2018	0	0	0	1.4373	6.63787	6.51341	6.19277	4.92327	91	89.1429	77	75.375	73.9375
128	290	2900	05:00:00	Morning	Summer 2018	0	0	0	2.15734	5.59565	5.5904	6.05191	5.46189	57	62.8571	72.3333	74.6667	74.8125
128	298	2980	17:00:00	Evening	Summer 2018	0	0	0	5.79265	4.60753	4.56652	5.07846	5.63562	96	91.2857	77.5	74.9167	75.1458
128	305	3050	08:00:00	Morning	Summer 2018	0	0	0	1.93511	4.20304	3.30551	4.48735	5.07429	66	60.4286	64.8333	75.375	74.875
128	306	3060	18:00:00	Evening	Summer 2018	0	0	0	0.203607	2.39281	3.32595	3.67889	4.46941	79	85.1429	75.1667	74.25	74.5833
128	293	2930	08:00:00	Morning	Summer 2018	0	0	0	0.707067	1.05546	1.31176	2.18983	3.33859	67	64.5714	67.25	70.3333	72.875
128	281	2810	18:00:00	Evening	Summer 2018	0	0	0	0.923481	1.45999	1.38613	1.33587	2.50738	77	79.2857	73.9167	72.5833	74.0208
128	288	2880	09:00:00	Morning	Summer 2018	0	0	0	1.60898	3.32496	2.6534	2.11723	2.12794	NA	NA	NA	NA	NA
128	292	2920	17:00:00	Evening	Summer 2018	0	0	0	0.420937	2.61523	3.14207	2.44039	1.99069	82	78.4286	66	67.9583	70.5208
128	276	2760	06:00:00	Morning	Summer 2018	0	0	0	1.1405	1.73775	1.8223	2.46527	2.01905	56	57.4286	63.25	65.7917	67.2292
128	299	2990	19:00:00	Evening	Summer 2018	0	0	0	3.51443	1.53275	2.91103	2.34431	2.4048	78	83.2857	76.3333	68.8333	68.4583
128	313	3130	06:00:00	Morning	Winter 2018	0	0	0	2.17908	3.23808	7.50738	5.15967	5.9704	33	33.8571	36.6667	39.9583	38.4
128	317	3170	18:00:00	Evening	Winter 2018	0	0	0	1.82709	1.76504	2.07343	4.7904	4.85698	47	48	42.5	39.5833	39.5714
128	312	3120	06:00:00	Morning	Winter 2018	0	0	0	1.15769	2.04561	3.39175	2.73259	3.94613	47	40.7143	42.1667	42.3333	41.1458
128	322	3220	18:00:00	Evening	Winter 2018	0	NA	NA	1.41385	0.984357	1.11351	2.25263	3.52152	48	50.4286	49.4167	45.7917	42.6875
128	298	2980	06:00:00	Morning	Winter 2018	0	0	0	1.21968	1.81869	1.62896	1.37124	2.05191	44	44.7143	45.75	47.5833	44.9583
128	300	3000	19:00:00	Evening	Winter 2018	0	0	1	1.21644	0.903201	0.861119	1.23695	1.73618	47	50.1429	48.5833	47	46.4167
128	304	3040	08:00:00	Morning	Winter 2018	0	1	0	2.26896	3.17814	3.64509	2.30049	1.83678	38	36.2857	38.8333	43.8333	45.5208
128	314	3140	18:00:00	Evening	Winter 2018	0	0	0	2.41531	2.62143	2.29116	2.80243	2.01732	50	50.1429	44.5833	42.625	44.7917
128	283	2830	08:00:00	Morning	Winter 2018	0	0	0	0.445247	4.8069	10.1691	6.2301	4.2653	39	36.8571	40.5	43.625	43.7292
128	293	2930	19:00:00	Evening	Winter 2018	0	0	0	3.05113	5.55945	3.86731	6.92258	4.881	50	56.8571	50.8333	46.2083	44.4375
128	NA	NA	NA	NA	Summer 2018	NA	0	0	NA	NA	NA	NA	NA	NA	NA	NA	NA	NA
128	NA	NA	NA	NA	Summer 2018	NA	0	0	NA	NA	NA	NA	NA	NA	NA	NA	NA	NA
128	NA	NA	NA	NA	Winter 2018	NA	1	0	NA	NA	NA	NA	NA	NA	NA	NA	NA	NA
128	287	2870	06:00:00	Morning	Winter 2018	0	1	0	1.22219	1.90491	6.76267	4.27182	4.43103	51	48.7143	49.6667	50.8333	48.3958
128	301	3010	17:00:00	Evening	Winter 2018	0	0	1	0.557188	1.34989	1.63282	4.08054	3.96184	49	50.4286	50	50.3333	48.8125
128	300	3000	06:00:00	Morning	Winter 2018	0	1	0	2.00114	3.60867	5.50905	4.59024	5.37032	34	37.2857	42.8333	45.9583	44.8333
128	299	2990	18:00:00	Evening	Winter 2018	0	0	1	0.54872	1.18223	1.78098	3.64501	5.24278	56	61.2857	52	47.4167	46.6875
129	346	3460	08:00:00	Morning	Winter 2018	0	0	0	1.36279	1.34265	1.27184	1.84659	2.25315	34	32	34.5	40.875	39.4062
129	398	3980	21:00:00	Evening	Winter 2018	0	0	0	2.3333	2.95043	1.98137	1.98348	1.75728	53	57	55.9167	50.8333	45.8542
129	389	3890	09:00:00	Morning	Winter 2018	1	0	0	1.70555	3.56395	3.04518	2.51328	2.19355	46	44.4286	47.5	51.7083	49.2292
129	357	3570	19:00:00	Evening	Winter 2018	1	0	0	1.20219	1.53888	1.85309	1.53465	2.15214	48	50.4286	45.1667	40.2917	41.186
129	400	4000	09:00:00	Morning	Winter 2018	1	0	0	0.69402	1.68658	1.98559	1.87383	1.81494	47	45.1429	45.75	46.75	43.7292
129	NA	NA	18:00:00	Evening	Winter 2018	NA	NA	NA	0.124741	1.20385	1.67962	2.13426	2.55801	66	66.4286	60.9167	56.9167	53.1458
129	382	3820	10:00:00	Morning	Winter 2018	0	0	0	0.921943	1.16051	1.2886	1.2289	1.84794	56	54.7143	56.0833	60.1667	56.2083
129	395	3950	21:00:00	Evening	Winter 2018	0	NA	NA	2.31013	1.54045	2.05685	2.55101	2.26725	53	53.4286	51	49.25	50.0417
129	390	3900	11:00:00	Morning	Winter 2018	0	1	0	0.649887	2.00908	2.74943	2.46289	2.50667	60	54.8571	53.1667	52.625	52.1042
129	395	3950	09:00:00	Morning	Summer 2018	1	1	0	1.15441	1.66009	1.50376	1.51014	1.79073	67	59.4286	59.5833	66.75	66.9583
129	NA	NA	18:00:00	Evening	Summer 2018	NA	NA	NA	2.83003	2.63668	2.29938	1.84688	1.53745	83	83.1429	74.0833	68.6667	68.3958
129	384	3840	22:00:00	Evening	Winter 2018	1	0	0	2.11503	1.78989	1.31729	1.36167	1.39884	50	57.5714	56.3333	48.8333	48.6042
129	364	3640	23:00:00	Evening	Summer 2018	1	0	1	2.18598	2.50425	2.03011	1.96381	1.67348	70	81	85.1667	73.875	72.3404
129	284	2840	09:00:00	Morning	Summer 2018	1	0	0	1.78561	2.2284	2.3193	2.17422	1.93124	69	62.7143	65.3333	75.2917	73.2083
129	372	3720	22:00:00	Evening	Summer 2018	1	0	0	2.32281	2.85182	3.02878	2.65389	2.31165	71	82.5714	85.0833	74.9583	74.3333
129	334	3340	07:00:00	Morning	Summer 2018	1	1	0	1.60073	2.49815	2.73753	2.8101	2.47803	62	60.4286	66.9167	74.375	74.8958
129	405	4050	22:00:00	Evening	Summer 2018	1	0	0	2.12468	3.37412	3.7033	3.1039	2.87889	73	85.7143	87.4167	75.625	75.2917
129	346	3460	07:00:00	Morning	Summer 2018	0	1	0	1.02085	1.6463	2.17178	2.80788	2.80899	62	60.1429	66.9167	75.375	74.875
129	384	3840	21:00:00	Evening	Summer 2018	0	NA	NA	0.850517	1.34132	2.11053	1.9758	2.55621	NA	NA	NA	NA	NA
129	399	3990	07:00:00	Morning	Summer 2018	1	1	0	0.774594	1.01788	0.975982	1.57647	2.19218	64	64.2857	69	70.2083	72.8125
129	385	3850	22:00:00	Evening	Winter 2018	0	0	0	0.854115	1.10012	1.1342	1.2114	1.60469	48	47.8571	50.75	53.4167	56
129	376	3760	11:00:00	Morning	Winter 2018	1	0	0	0.794633	1.14507	1.20332	1.16594	1.19584	51	47.5714	47	48.5417	54.3333
129	363	3630	22:00:00	Evening	Winter 2018	0	0	0	0.73491	1.67544	1.69798	1.436	1.3237	42	48	49.8333	48.375	50.8958
129	358	3580	10:00:00	Morning	Winter 2018	0	0	0	0.854725	1.20806	1.40605	1.55202	1.35306	43	41.1429	41.3333	45.5833	47.2083
129	347	3470	08:00:00	Morning	Summer 2018	0	0	0	1.65075	1.91636	1.97614	1.65866	1.50677	67	58.2857	62.75	70.9583	67.5625
129	373	3730	22:00:00	Evening	Summer 2018	0	0	0	1.18697	0.994685	3.06394	2.0335	1.97174	61	72.4286	75.3333	70.2917	71.9167
129	398	3980	07:00:00	Morning	Summer 2018	0	1	0	0.917317	1.10509	1.07275	2.06119	1.81883	60	54.2857	58.5	66.7917	68.5
129	395	3950	21:00:00	Evening	Summer 2018	1	0	0	0.760408	1.40838	1.51652	1.29945	1.66306	67	77.4286	73.9167	67.1667	69.875
129	NA	NA	NA	NA	Summer 2018	NA	0	0	NA	NA	NA	NA	NA	NA	NA	NA	NA	NA
129	NA	NA	NA	NA	Winter 2018	NA	0	0	NA	NA	NA	NA	NA	NA	NA	NA	NA	NA
130	158	1580	20:00:00	Evening	Winter 2018	0	0	0	1.79958	1.16687	1.7444	3.02537	2.44935	49	54.5714	49.75	42.0417	41.2727
130	151	1510	10:00:00	Morning	Winter 2018	0	1	0	0.686696	0.920939	1.54241	1.57789	2.43475	46	43.5714	43.8333	47.9583	43.5
130	170	1700	17:00:00	Evening	Winter 2018	0	0	0	0.500858	0.864854	0.919811	1.33632	2.29169	54	53.7143	48.6667	48.0417	44.6667
130	153	1530	10:00:00	Morning	Winter 2018	0	NA	NA	2.49337	3.56408	4.25547	3.2916	2.73141	40	32.5714	33.3333	39.0417	37.8824
130	178	1780	20:00:00	Evening	Winter 2018	1	0	0	0.763344	0.864398	0.900801	0.977694	1.14674	39	42	41.9167	43.25	45.4375
130	170	1700	10:00:00	Morning	Winter 2018	0	1	0	0.442703	0.906468	1.01302	0.948169	0.957744	38	36.2857	36.4167	39.1667	43.2083
130	NA	NA	18:00:00	Evening	Winter 2018	NA	NA	NA	0.974788	0.895795	0.841759	0.921781	0.949482	37	36.5714	36.9167	37.1667	40.5833
130	155	1550	11:00:00	Morning	Winter 2018	0	0	0	0.648849	0.927869	1.02173	0.977985	1.2403	43	40.8571	42.9167	47.0833	47.6458
130	NA	NA	NA	NA	Winter 2018	NA	0	0	NA	NA	NA	NA	NA	NA	NA	NA	NA	NA
130	NA	NA	NA	NA	Winter 2018	NA	1	0	NA	NA	NA	NA	NA	NA	NA	NA	NA	NA
130	NA	NA	NA	NA	Winter 2018	NA	0	0	NA	NA	NA	NA	NA	NA	NA	NA	NA	NA
130	166	1660	19:00:00	Evening	Winter 2018	0	0	0	0.722977	0.98606	0.926763	0.97307	0.947269	41.5	43.5	42	38.25	37.625
130	154	1540	10:00:00	Morning	Winter 2018	0	NA	NA	0.763961	0.977611	3.10985	2.03641	1.47313	42	34.5714	32.9167	37.6875	36.7188
130	170	1700	19:00:00	Evening	Winter 2018	0	0	0	0.834363	0.855379	0.893167	1.99411	1.48359	43	47.5714	43.8333	38.9792	38.6146
130	155	1550	08:00:00	Morning	Winter 2018	0	1	0	0.78328	0.945314	1.02328	0.933357	0.942187	37	34.7143	34.4167	35.7083	37.5208
130	184	1840	21:00:00	Evening	Winter 2018	1	0	0	1.93148	1.02776	0.850267	1.48048	1.78754	43	47.7143	47	40.7083	39.8958
130	174	1740	10:00:00	Morning	Winter 2018	1	NA	NA	0.826054	0.964862	1.88404	1.59352	1.81497	43	36.8571	34.6667	40	38.8438
131	239	2390	20:00:00	Evening	Winter 2018	0	0	0	5.79197	2.69167	2.5196	4.5721	3.05883	38	47.7143	45.5833	39.3333	40.4688
131	216	2160	06:00:00	Morning	Winter 2018	0	0	0	1.95927	3.67907	4.86942	3.30719	3.66115	33	33.8571	36.6667	39.9583	40.2396
131	NA	NA	NA	NA	Winter 2018	NA	0	0	NA	NA	NA	NA	NA	NA	NA	NA	NA	NA
131	213	2130	21:00:00	Evening	Winter 2018	0	0	0	0.796132	1.04421	1.63436	2.05942	2.93721	47	48.7143	49.25	45.875	43.0417
131	225	2250	06:00:00	Morning	Winter 2018	0	0	0	0.894853	1.11742	1.27079	1.24842	2.25754	44	44.7143	45.75	47.5833	44.9583
131	217	2170	21:00:00	Evening	Winter 2018	0	0	0	1.63041	2.6405	3.68618	3.815	4.28771	45	47.2857	45.75	40.2083	39.7917
131	216	2160	06:00:00	Morning	Winter 2018	0	0	0	0.141006	2.5049	3.61415	3.26665	3.28692	47	40.7143	42.1667	42.3333	41.1458
131	215	2150	21:00:00	Evening	Winter 2018	0	0	0	6.81167	4.83576	3.1604	2.67648	5.10845	51	57.4286	56.5833	47.6667	46.9167
131	218	2180	20:00:00	Evening	Summer 2018	0	0	0	2.07866	2.73463	2.78914	2.55088	2.33792	78	88.5714	83.5833	75	74.5227
131	219	2190	07:00:00	Morning	Summer 2018	0	0	0	0.600985	2.19471	2.52218	2.63023	2.45693	62	60.4286	66.9167	74.375	74.8958
131	213	2130	21:00:00	Evening	Summer 2018	0	0	0	1.74571	2.68164	3.33057	2.87062	2.70642	75	88.8571	87	75.5833	75.2917
131	222	2220	06:00:00	Morning	Summer 2018	0	0	0	0.128694	1.80872	2.01378	2.66636	2.66604	54	59.8571	70.25	75.5	75.0208
131	213	2130	22:00:00	Evening	Summer 2018	0	0	0	0.799115	1.20582	1.9591	1.92755	2.37873	66	76	78.1667	71.5	73.5208
131	210	2100	07:00:00	Morning	Summer 2018	0	0	0	0.809967	1.04331	1.03588	1.56202	2.0901	64	64.2857	69	70.2083	72.8125
131	211	2110	22:00:00	Evening	Winter 2018	0	0	0	2.82547	1.96489	1.86739	1.44713	1.73589	43	47.7143	49.0833	47	46.4792
131	219	2190	06:00:00	Morning	Winter 2018	0	0	0	1.8748	3.65199	3.56247	2.45285	1.85064	37	36.2857	40.6667	44.4167	46
131	198	1980	22:00:00	Evening	Winter 2018	0	0	0	3.56082	5.5641	5.1143	4.77512	3.11112	43	49.1429	48.4167	42.9583	44.9792
131	205	2050	06:00:00	Morning	Winter 2018	0	0	0	3.93044	8.7536	8.11548	6.3117	4.38228	35	38	42.8333	43.7083	44.0625
131	204	2040	22:00:00	Evening	Winter 2018	0	0	0	4.2215	10.0938	7.03491	6.99893	5.88702	45	52.1429	53	46.0417	44.5
131	206	2060	07:00:00	Morning	Winter 2018	0	0	0	1.45942	1.65103	4.51594	4.79848	5.59792	34	35.7143	41	45.9167	44.7708
131	213	2130	07:00:00	Morning	Summer 2018	0	0	0	1.63639	2.24828	2.2978	2.28362	2.18589	62	61.8571	68.4167	75.4167	71.4194
131	210	2100	06:00:00	Morning	Winter 2018	0	0	0	0.581111	5.21491	6.62595	4.01511	2.78027	30	31.8571	35.4167	40.5208	39.7188
131	204	2040	06:00:00	Morning	Summer 2018	0	0	0	0.712026	1.34498	1.45465	1.46406	1.78729	56	57.4286	63.25	65.7917	67.2292
131	203	2030	22:00:00	Evening	Summer 2018	0	0	0	1.14805	1.13319	3.16217	2.09426	2.0109	61	72.4286	75.3333	70.2917	71.9167
131	212	2120	07:00:00	Morning	Summer 2018	0	0	0	0.548789	1.07874	1.19197	2.13995	1.85099	60	54.2857	58.5	66.7917	68.5
131	201	2010	22:00:00	Evening	Summer 2018	0	0	0	1.09868	1.51284	1.59743	1.37779	1.73602	61	74.2857	75	66.75	69.3958
131	207	2070	22:00:00	Evening	Summer 2018	0	0	0	2.07043	2.55832	2.72226	2.04778	1.71279	68	78	78.9167	69.25	68
131	205	2050	06:00:00	Morning	Summer 2018	0	0	0	2.15152	3.29565	2.91011	2.67816	2.07111	58	60.1429	66.9167	70.5	68.1458
131	208	2080	22:00:00	Evening	Summer 2018	0	0	0	2.02954	5.69474	7.22567	5.08182	3.5648	67	79.8571	83.3333	73.25	71.25
132	186	1860	00:00:00	Evening	Summer 2018	0	1	1	0.447853	4.27149	8.85501	11.7805	11.7805	56	65.1429	72.5	68.0476	68.0476
132	NA	NA	18:00:00	Evening	Summer 2018	NA	NA	NA	8.32	10.303	10.5709	9.93279	7.28579	84	86.1429	76.0833	69.9167	68.5625
132	201	2010	10:00:00	Morning	Summer 2018	0	0	0	2.90731	4.18591	3.64821	3.59022	5.88494	71	57.7143	56	66.2917	65.25
132	189	1890	00:00:00	Evening	Summer 2018	0	0	0	1.50946	1.80995	3.55465	4.57582	7.93803	59	67.1429	74.9167	65.875	66.8889
132	203	2030	11:00:00	Morning	Summer 2018	0	1	1	0.561693	10.8214	10.5927	9.65117	6.65546	77	63.4286	59.3333	69.2917	67.8333
132	191	1910	10:00:00	Morning	Summer 2018	0	1	1	1.23868	6.24354	6.01288	8.17965	10.0228	69	56.1429	55.1667	64.2083	63.5161
132	NA	NA	NA	NA	Summer 2018	NA	0	0	NA	NA	NA	NA	NA	NA	NA	NA	NA	NA
132	NA	NA	NA	NA	Summer 2018	NA	0	0	NA	NA	NA	NA	NA	NA	NA	NA	NA	NA
132	NA	NA	NA	NA	Summer 2018	NA	0	0	NA	NA	NA	NA	NA	NA	NA	NA	NA	NA
132	NA	NA	NA	NA	Winter 2018	NA	1	0	NA	NA	NA	NA	NA	NA	NA	NA	NA	NA
132	NA	NA	NA	NA	Winter 2018	NA	1	0	NA	NA	NA	NA	NA	NA	NA	NA	NA	NA
132	213	2130	08:00:00	Morning	Winter 2018	0	1	0	0.784665	1.0398	0.938589	0.903105	1.26254	39	42.1429	44.5833	47.625	47.3958
132	NA	NA	06:00:00	Morning	Summer 2018	NA	NA	NA	20.3	13.6364	8.89097	9.73093	8.69133	54	56.7143	64.1667	70.125	69.3958
132	214	2140	23:00:00	Evening	Summer 2018	0	0	0	6.91851	15.0665	17.0932	14.0521	11.631	62	70.8571	74.75	66.7083	68.2083
132	NA	NA	06:00:00	Morning	Summer 2018	NA	NA	NA	20.0465	20.2455	18.6275	16.1964	12.9637	54	57	63.4167	66.7917	68.4583
132	209	2090	23:00:00	Evening	Summer 2018	0	0	0	10.1054	11.0892	21.7902	22.3157	18.1839	67	78.7143	86	73.625	70.1667
132	NA	NA	06:00:00	Morning	Summer 2018	NA	NA	NA	2.47048	17.254	16.2605	22.3083	19.2524	57	58.8571	67.8333	74.25	70.5208
132	199	1990	00:00:00	Evening	Summer 2018	0	0	0	4.53883	11.6225	18.199	22.4485	18.3534	58	73.8571	84.5833	73.8333	70.2708
132	193	1930	11:00:00	Morning	Summer 2018	0	1	1	7.7456	9.4172	13.3714	10.6194	15.0755	63	60.1429	59.3333	69.3333	71.8333
132	207	2070	00:00:00	Evening	Summer 2018	0	0	0	9.55045	7.64498	7.52567	12.4692	17.4588	62	66.4286	77.5833	70.6667	72.25
132	214	2140	07:00:00	Morning	Winter 2018	0	1	0	3.32855	4.81648	4.43114	2.88459	2.59637	31	30.7143	35.5	39.2917	38.3226
132	218	2180	22:00:00	Evening	Winter 2018	1	1	1	2.47601	1.35256	1.54294	2.91159	2.33811	46	51.7143	52.0833	42.7083	41.587
132	231	2310	08:00:00	Morning	Winter 2018	0	1	0	0.775767	0.996502	1.55284	1.62197	2.31964	44	43.1429	44.5833	47.1667	43.1458
132	209	2090	22:00:00	Evening	Winter 2018	0	1	1	0.854645	0.810212	0.82274	1.10584	2.00872	47	49.7143	51.1667	47.5	45.1042
132	NA	NA	06:00:00	Morning	Winter 2018	NA	NA	NA	1.0605	0.987741	0.907614	0.885175	0.94059	34	34.2857	34.75	35.8333	37.75
132	229	2290	22:00:00	Evening	Winter 2018	0	1	1	0.731849	0.952844	1.00221	0.991322	1.04858	39	40.4286	41.9167	42.625	45.0625
132	220	2200	08:00:00	Morning	Winter 2018	0	1	0	0.48817	0.983082	1.05596	0.999884	0.951495	38	36	36.75	39.3333	43.4792
132	214	2140	23:00:00	Evening	Winter 2018	0	0	0	0.942705	0.858045	0.827071	0.921935	0.95407	35	35.1429	36.1667	36.25	39.2708
132	221	2210	08:00:00	Morning	Winter 2018	0	1	0	0.546642	1.41022	2.29996	1.65333	1.5602	38	33.5714	34.5	39.625	38.7812
132	227	2270	00:00:00	Evening	Winter 2018	0	1	0	0.601063	0.805534	0.820206	0.917715	0.95466	34	35	35.8333	36.125	39.0417
132	217	2170	10:00:00	Morning	Winter 2018	0	1	0	0.82319	1.01577	2.16176	1.4717	1.18922	42	34.5714	32.9167	37.6875	36.7188
132	224	2240	23:00:00	Evening	Winter 2018	0	1	0	2.47657	2.38703	1.68966	1.76054	1.39946	34	40.4286	44.6667	39.125	38.9271
132	209	2090	23:00:00	Evening	Winter 2018	0	1	0	1.1859	1.41836	1.23648	1.42878	1.59466	38	44.5714	46.9167	41.1667	40.1458
133	214	2140	23:00:00	Evening	Summer 2018	0	0	0	0.652494	2.90884	5.24	4.1832	4.99248	NA	NA	NA	NA	NA
133	220	2200	23:00:00	Evening	Winter 2018	1	1	0	1.60629	2.27577	1.98718	4.18127	3.53684	44	49.8571	52.5833	43.1667	41.6809
133	214	2140	11:00:00	Morning	Winter 2018	1	1	1	0.879132	1.16072	1.57919	1.78318	3.19255	49	44.4286	43.8333	48.2083	43.6875
133	202	2020	00:00:00	Evening	Winter 2018	1	1	0	2.96765	2.54306	1.88273	4.09441	3.49662	46	48.2857	52.25	43.5417	41.7292
133	217	2170	10:00:00	Morning	Winter 2018	0	1	1	0.854208	1.17931	1.50086	1.7375	1.80109	42	40.8571	43.3333	47.25	47.6042
133	NA	NA	06:00:00	Morning	Summer 2018	NA	NA	NA	0.153	1.99248	2.38802	3.92187	4.11904	63	64.5714	71.25	70.1667	72.8125
133	222	2220	23:00:00	Evening	Summer 2018	1	0	0	0.585084	2.0129	2.32326	2.02679	3.105	59	68.7143	74.4167	70.0417	71.2292
133	201	2010	08:00:00	Morning	Summer 2018	0	NA	NA	0.56345	1.25515	1.36249	1.85741	2.79505	65	55.7143	57.4167	66.625	68.4792
133	NA	NA	18:00:00	Evening	Summer 2018	NA	NA	NA	4.65306	2.37167	1.91235	1.77692	1.93991	79	80.4286	68.3333	68.125	70.6667
133	182	1820	08:00:00	Morning	Summer 2018	1	0	0	1.15794	3.65294	3.07599	2.65776	2.25759	64	57.7143	60.0833	66.2083	66.9375
133	NA	NA	18:00:00	Evening	Summer 2018	NA	NA	NA	10.8	6.54723	4.48096	3.74825	2.76258	83	83.1429	74.0833	68.6667	68.3958
133	NA	NA	06:00:00	Morning	Summer 2018	NA	NA	NA	1.1381	5.8584	5.5635	5.02223	3.74309	58	60.1429	66.9167	70.5	68.1458
133	NA	NA	18:00:00	Evening	Summer 2018	NA	NA	NA	4.80498	11.1877	10.1059	7.83472	5.79148	86	89.2857	79.5	73.2083	70.9375
133	215	2150	10:00:00	Morning	Winter 2018	1	0	0	2.66296	5.03278	6.46522	5.01596	4.10949	40	32.5714	33.3333	39.0417	37.8824
133	NA	NA	06:00:00	Morning	Summer 2018	NA	NA	NA	7.4	3.27791	2.49741	3.29306	3.73461	61	62.7143	71	75.0833	72.3929
133	215	2150	23:00:00	Evening	Summer 2018	0	0	0	2.36094	7.31258	8.72737	6.71937	5.52486	69	79.1429	84.8333	74.875	75.0222
133	206	2060	08:00:00	Morning	Summer 2018	0	NA	NA	1.13992	6.16846	7.80835	8.13036	5.83034	66	60.7143	65.1667	74.375	74.875
133	216	2160	22:00:00	Evening	Summer 2018	0	0	0	1.04631	4.11578	5.81316	6.22483	6.34857	73	85.7143	87.4167	75.625	75.2917
133	195	1950	09:00:00	Morning	Summer 2018	0	NA	NA	0.720056	2.30289	3.13525	4.42574	6.12888	69	61.4286	63.75	75.375	74.8958
133	NA	NA	NA	NA	Summer 2018	NA	0	0	NA	NA	NA	NA	NA	NA	NA	NA	NA	NA
133	NA	NA	NA	NA	Summer 2018	NA	1	0	NA	NA	NA	NA	NA	NA	NA	NA	NA	NA
133	193	1930	21:00:00	Evening	Winter 2018	0	1	0	0.720157	1.74397	2.13054	1.56297	1.47121	34	34.7143	36.75	36.7083	39.8125
133	206	2060	09:00:00	Morning	Winter 2018	1	1	1	0.69405	1.70681	1.85105	1.9908	1.55203	39	35.2857	34.5833	35.6667	37.4792
133	209	2090	23:00:00	Evening	Winter 2018	0	1	0	4.80778	2.68983	2.44052	2.17512	1.89595	31	38.0714	41.875	38.7292	37.4896
133	195	1950	10:00:00	Morning	Winter 2018	0	1	1	0.755341	1.10966	4.09849	3.08256	2.47748	42	34.5714	32.9167	37.6875	36.7188
133	NA	NA	18:00:00	Evening	Winter 2018	NA	NA	NA	1.74051	1.84485	1.59918	2.77086	2.39326	47	48	42.5833	38.7708	38.4062
133	181	1810	11:00:00	Morning	Winter 2018	0	1	1	0.858946	0.606013	2.50267	2.37624	2.70653	45	38.8571	35.4167	40.0417	38.8854
133	169	1690	23:00:00	Evening	Winter 2018	1	NA	NA	0.840296	1.57726	1.94394	2.2233	2.58238	38	44.5714	46.9167	41.1667	40.1458
133	NA	NA	06:00:00	Morning	Winter 2018	NA	NA	NA	0.360136	2.26455	1.91642	1.79098	2.15656	41	41.2857	42.5	43.4583	41.375
133	NA	NA	18:00:00	Evening	Winter 2018	NA	NA	NA	3.53553	2.32139	1.46398	1.6902	2.12276	54	54.8571	50	46.25	43.2292
133	185	1850	00:00:00	Evening	Winter 2018	0	1	0	0.86456	1.36025	1.97904	1.74881	2.92161	46	47.2857	51	47.625	45.5833
133	159	1590	11:00:00	Morning	Winter 2018	0	1	1	0.910965	1.92203	1.53868	1.32495	1.53429	39	36.8571	36.3333	39	43.0417
134	240	2400	06:00:00	Morning	Winter 2018	0	0	0	0.727479	1.0935	1.38209	1.2872	1.02048	39	40.8571	43.25	46.4583	48.2708
134	239	2390	22:00:00	Evening	Winter 2018	0	0	0	1.19007	3.24187	2.08566	1.58652	1.35977	50	57.5714	56.3333	48.8333	48.6042
134	258	2580	07:00:00	Morning	Winter 2018	1	0	0	0.772545	1.38326	1.6584	1.32502	1.35177	45	45.2857	49	51.7083	48.7292
134	291	2910	22:00:00	Evening	Winter 2018	0	0	0	1.29763	1.50154	1.76925	1.54811	1.41493	54	53.7143	51.5833	49.25	50.1458
134	281	2810	06:00:00	Morning	Winter 2018	0	0	0	0.521892	1.58082	1.66545	1.68369	1.47572	53	52.2857	52.9167	50.7917	51.2708
134	275	2750	23:00:00	Evening	Winter 2018	0	0	0	0.50606	0.536445	0.75068	1.05858	1.3037	62	63.8571	64.6667	58.9167	54.1042
134	280	2800	09:00:00	Morning	Winter 2018	0	0	0	0.797731	1.00949	0.781395	0.838675	1.2236	55	55	56.6667	60.1667	56.0208
134	NA	NA	18:00:00	Evening	Winter 2018	NA	NA	NA	0.111579	0.63394	0.848539	0.760183	1.02795	48	51.1429	53	56.1667	56.5417
134	274	2740	12:00:00	Morning	Winter 2018	0	NA	NA	0.59319	1.00101	0.913192	0.776989	0.800485	50	48	47.3333	48.4167	54.1458
134	254	2540	23:00:00	Evening	Winter 2018	1	0	0	1.56458	1.53124	1.42248	1.12979	0.966562	42	46.4286	49.25	48.125	50.4792
134	254	2540	23:00:00	Evening	Winter 2018	1	0	0	1.56458	1.53124	1.42248	1.12979	0.966562	42	46.4286	49.25	48.125	50.4792
134	275	2750	07:00:00	Morning	Summer 2018	0	0	0	3.25615	15.4568	10.6009	9.2977	8.94981	56	56.4286	61.5	68.625	66.3704
134	276	2760	21:00:00	Evening	Summer 2018	1	0	1	1.11012	3.51319	4.58844	7.43486	7.37932	62	73.2857	74	66.4167	68.1707
134	261	2610	07:00:00	Morning	Summer 2018	0	0	0	0.758711	6.13591	4.5329	4.63975	6.96872	50	49.2857	55.1667	63.9167	66.2708
134	NA	NA	18:00:00	Evening	Summer 2018	NA	NA	NA	0.656248	4.23962	7.25664	5.72308	6.81722	69	75.2857	67.3333	62.5	64.9792
134	284	2840	09:00:00	Morning	Summer 2018	0	0	0	0.692391	2.33907	1.83148	4.27684	4.38523	63	59.2857	58.25	64.4167	63.9792
134	249	2490	21:00:00	Evening	Summer 2018	0	0	0	0.234171	1.57881	2.12977	1.98063	3.77056	62	71.2857	71.0833	64.6667	63.25
134	280	2800	08:00:00	Morning	Summer 2018	0	0	0	0.579688	2.17558	2.19201	2.17858	3.24356	56	50.4286	54.1667	62.4167	63.3333
134	248	2480	21:00:00	Evening	Summer 2018	0	0	0	0.830622	1.13494	1.07071	1.63907	1.80985	61	71.2857	72.0833	62.75	63.7083
134	NA	NA	06:00:00	Morning	Summer 2018	NA	0	0	0.936692	1.79001	2.26513	1.76838	1.96343	57	57.7143	60.6667	64.4583	63.75
134	266	2660	20:00:00	Evening	Summer 2018	0	0	0	1.01974	1.98565	2.44586	2.19216	1.92261	63	69.2857	68.75	63.75	63.2708
134	289	2890	07:00:00	Morning	Summer 2018	0	0	0	0.714554	2.71818	2.65684	2.54444	2.14565	51	50.2857	54.6667	61.5	63.1667
134	294	2940	20:00:00	Evening	Summer 2018	0	0	0	0.740675	2.05878	2.74609	2.69073	2.44145	61	65	65.1667	59.375	61.5625
134	278	2780	06:00:00	Morning	Summer 2018	0	0	0	0.81514	2.3461	2.65911	2.92717	2.62823	54	52.4286	55.6667	59.1667	60.5417
134	264	2640	22:00:00	Evening	Summer 2018	0	0	0	1.08914	2.74789	2.84949	2.93584	2.79618	54	58.4286	61.8333	57.9583	58.5833
134	302	3020	07:00:00	Morning	Winter 2018	0	0	0	1.14372	1.0017	1.00293	1.65049	1.99633	32	32	35.4167	41	39.6452
134	272	2720	21:00:00	Evening	Winter 2018	0	NA	NA	1.98671	1.57933	1.45939	1.23799	1.80979	48	50.2857	47.75	40.875	41.5111
134	293	2930	07:00:00	Morning	Winter 2018	0	0	0	0.456649	1.03323	1.39901	1.37853	1.51451	45	44.7143	46.3333	45.75	43.375
134	292	2920	22:00:00	Evening	Winter 2018	0	0	0	1.2805	1.8259	1.4561	1.28174	1.27903	53	55.8571	56.4167	51.0417	46.2292
134	NA	NA	NA	NA	Winter 2018	NA	0	0	NA	NA	NA	NA	NA	NA	NA	NA	NA	NA

## Sheet: Data Dictionary
Variable Name	Variable Defintion	Values (units)
Participant ID	Participant identification number	Character
Raw_FEV1	Raw FEV1 reading from spirometer	Continuous, NA = reading was missing
Raw_FEV1_ml	Raw FEV1 reading from spirometer (mililiter)	Continuous, NA = reading was missing
Date_Reading	Date reading occurred	mm/dd/yyyy
TimeMerge	Time reading occurred	hh:mm (00:00-24:00)
MornOrEven	Morning vs Evening	Morning (04:00-12:59) or Evening readings (13:00-1:00)
TimePeriod	Year and Season when participant was participating	Summer 2017, Winter 2018, Summer 2018
failed_validation	FEV1 readings failed validation	0 = failed validation, 1 = did not fail validation, NA = missing FEV1 readings
used_meds	Participant used daily medication within 6 hours of an FEV1 reading	0 = did not use medication, 1 = used medication, NA = missing questionnaire data
used_rescue	Participant used rescue bronchodilator medication within 6 hours of an FEV1 reading	0 = did not use medication, 1 = used medication, NA = missing questionnaire data
TWA_PM25	Time weighted average PM2.5 the hour of the FEV1 reading	Continuous (ug/m^3)
PM_Exp0_6	Average pm2.5 between 0 and 6 hours before a reading	Continuous (ug/m^3)
PM_Exp0_12	Average pm2.5 between 0 and 12 hours before a reading	Continuous (ug/m^3)
PM_Exp0_24	Average pm2.5 between 0 and 24 hours before a reading	Continuous (ug/m^3)
PM_Exp0_48	Average pm2.5 between 0 and 48 hours before a reading	Continuous (ug/m^3)
DBGT_Final	Temperture during the FEV1 reading	Continuous (°F)
DBGT_Exp0_6	Average temperature between 0 and 6 hours before a reading	Continuous (°F)
DBGT_Exp0_12	Average temperature between 0 and 12 hours before a reading	Continuous (°F)
DBGT_Exp0_24	Average temperature between 0 and 24 hours before a reading	Continuous (°F)
DBGT_Exp0_48	Average temperature between 0 and 48 hours before a reading	Continuous (°F)
